# Supplementary material for: Deconvolving mutational patterns of poliovirus outbreaks reveals its intrinsic fitness landscape
Source: Nat Commun. 2020 Jan 17;11:377. doi: 10.1038/s41467-019-14174-2 (PMC6969152; doi:10.1038/s41467-019-14174-2)
Supplement: Supplementary file 4 — Supplementary Data 1 [file 41467_2019_14174_MOESM4_ESM.xlsx]

## Sheet: Sheet1
S. No.	Accession No.	Year	Country	Title
1	'KJ019831.1'	2013	'Israel'	'Direct Submission'
2	'KJ019832.1'	2013	'Israel'	'Direct Submission'
3	'KJ019833.1'	2013	'Israel'	'Direct Submission'
4	'KJ155495.1'	2012	'Egypt'	'Molecular epidemiology of silent introduction and sustained transmission of wild poliovirus type 1, Israel, 2013 '
5	'KJ155496.1'	2012	'Egypt'	'Molecular epidemiology of silent introduction and sustained transmission of wild poliovirus type 1, Israel, 2013 '
6	'KJ155500.1'	2012	'Egypt'	'Molecular epidemiology of silent introduction and sustained transmission of wild poliovirus type 1, Israel, 2013 '
7	'KJ155499.1'	2012	'Egypt'	'Molecular epidemiology of silent introduction and sustained transmission of wild poliovirus type 1, Israel, 2013 '
8	'KF990615.1'	2012	'Pakistan'	'Direct Submission'
9	'KF990616.1'	2012	'Pakistan'	'Direct Submission'
10	'KF990617.1'	2012	'Pakistan'	'Direct Submission'
11	'KJ013419.1'	2013	'Israel'	'Molecular epidemiology of silent introduction and sustained transmission of wild poliovirus type 1, Israel, 2013 '
12	'KJ013420.1'	2013	'Israel'	'Molecular epidemiology of silent introduction and sustained transmission of wild poliovirus type 1, Israel, 2013 '
13	'KJ013424.1'	2013	'Israel'	'Molecular epidemiology of silent introduction and sustained transmission of wild poliovirus type 1, Israel, 2013 '
14	'KJ013423.1'	2013	'Israel'	'Molecular epidemiology of silent introduction and sustained transmission of wild poliovirus type 1, Israel, 2013 '
15	'KJ013422.1'	2013	'Israel'	'Molecular epidemiology of silent introduction and sustained transmission of wild poliovirus type 1, Israel, 2013 '
16	'KJ013421.1'	2013	'Israel'	'Molecular epidemiology of silent introduction and sustained transmission of wild poliovirus type 1, Israel, 2013 '
17	'KJ013425.1'	2013	'Israel'	'Molecular Epidemiology of Silent Introduction and Sustained Transmission of Wild Poliovirus Type 1, Israel, 2013 '
18	'KJ013427.1'	2013	'Israel'	'Molecular Epidemiology of Silent Introduction and Sustained Transmission of Wild Poliovirus Type 1, Israel, 2013 '
19	'KJ013428.1'	2013	'Israel'	'Molecular Epidemiology of Silent Introduction and Sustained Transmission of Wild Poliovirus Type 1, Israel, 2013 '
20	'KJ013429.1'	2013	'Israel'	'Molecular Epidemiology of Silent Introduction and Sustained Transmission of Wild Poliovirus Type 1, Israel, 2013 '
21	'KJ013430.1'	2013	'Israel'	'Molecular Epidemiology of Silent Introduction and Sustained Transmission of Wild Poliovirus Type 1, Israel, 2013 '
22	'KJ013431.1'	2013	'Israel'	'Molecular Epidemiology of Silent Introduction and Sustained Transmission of Wild Poliovirus Type 1, Israel, 2013 '
23	'KJ013432.1'	2013	'Israel'	'Molecular Epidemiology of Silent Introduction and Sustained Transmission of Wild Poliovirus Type 1, Israel, 2013 '
24	'KJ013433.1'	2013	'Israel'	'Molecular Epidemiology of Silent Introduction and Sustained Transmission of Wild Poliovirus Type 1, Israel, 2013 '
25	'KJ013434.1'	2013	'Israel'	'Molecular Epidemiology of Silent Introduction and Sustained Transmission of Wild Poliovirus Type 1, Israel, 2013 '
26	'KJ013435.1'	2013	'Israel'	'Molecular Epidemiology of Silent Introduction and Sustained Transmission of Wild Poliovirus Type 1, Israel, 2013 '
27	'KJ013436.1'	2013	'Israel'	'Molecular Epidemiology of Silent Introduction and Sustained Transmission of Wild Poliovirus Type 1, Israel, 2013 '
28	'KJ013437.1'	2013	'Israel'	'Molecular Epidemiology of Silent Introduction and Sustained Transmission of Wild Poliovirus Type 1, Israel, 2013 '
29	'KJ013438.1'	2013	'Israel'	'Molecular Epidemiology of Silent Introduction and Sustained Transmission of Wild Poliovirus Type 1, Israel, 2013 '
30	'KJ013439.1'	2013	'Israel'	'Molecular Epidemiology of Silent Introduction and Sustained Transmission of Wild Poliovirus Type 1, Israel, 2013 '
31	'KJ013441.1'	2013	'Israel'	'Molecular Epidemiology of Silent Introduction and Sustained Transmission of Wild Poliovirus Type 1, Israel, 2013 '
32	'KJ013443.1'	2013	'Israel'	'Molecular Epidemiology of Silent Introduction and Sustained Transmission of Wild Poliovirus Type 1, Israel, 2013 '
33	'KJ013445.1'	2013	'Israel'	'Molecular Epidemiology of Silent Introduction and Sustained Transmission of Wild Poliovirus Type 1, Israel, 2013 '
34	'KJ013446.1'	2013	'Israel'	'Molecular Epidemiology of Silent Introduction and Sustained Transmission of Wild Poliovirus Type 1, Israel, 2013 '
35	'KJ013450.1'	2013	'Israel'	'Molecular Epidemiology of Silent Introduction and Sustained Transmission of Wild Poliovirus Type 1, Israel, 2013 '
36	'KJ013454.1'	2013	'Israel'	'Molecular Epidemiology of Silent Introduction and Sustained Transmission of Wild Poliovirus Type 1, Israel, 2013 '
37	'KJ013455.1'	2013	'Israel'	'Molecular Epidemiology of Silent Introduction and Sustained Transmission of Wild Poliovirus Type 1, Israel, 2013 '
38	'KJ013456.1'	2013	'Israel'	'Molecular Epidemiology of Silent Introduction and Sustained Transmission of Wild Poliovirus Type 1, Israel, 2013 '
39	'KJ013457.1'	2013	'Israel'	'Molecular Epidemiology of Silent Introduction and Sustained Transmission of Wild Poliovirus Type 1, Israel, 2013 '
40	'KJ013458.1'	2013	'Israel'	'Molecular Epidemiology of Silent Introduction and Sustained Transmission of Wild Poliovirus Type 1, Israel, 2013 '
41	'KJ013459.1'	2013	'Israel'	'Molecular Epidemiology of Silent Introduction and Sustained Transmission of Wild Poliovirus Type 1, Israel, 2013 '
42	'KJ013460.1'	2013	'Israel'	'Molecular Epidemiology of Silent Introduction and Sustained Transmission of Wild Poliovirus Type 1, Israel, 2013 '
43	'KJ013461.1'	2013	'Israel'	'Molecular Epidemiology of Silent Introduction and Sustained Transmission of Wild Poliovirus Type 1, Israel, 2013 '
44	'KJ013462.1'	2013	'Israel'	'Molecular Epidemiology of Silent Introduction and Sustained Transmission of Wild Poliovirus Type 1, Israel, 2013 '
45	'KJ013463.1'	2013	'Israel'	'Molecular Epidemiology of Silent Introduction and Sustained Transmission of Wild Poliovirus Type 1, Israel, 2013 '
46	'KJ013464.1'	2013	'Israel'	'Molecular Epidemiology of Silent Introduction and Sustained Transmission of Wild Poliovirus Type 1, Israel, 2013 '
47	'KJ013465.1'	2013	'Israel'	'Molecular Epidemiology of Silent Introduction and Sustained Transmission of Wild Poliovirus Type 1, Israel, 2013 '
48	'KJ013470.1'	2013	'Israel'	'Molecular Epidemiology of Silent Introduction and Sustained Transmission of Wild Poliovirus Type 1, Israel, 2013 '
49	'KJ013471.1'	2013	'Israel'	'Molecular Epidemiology of Silent Introduction and Sustained Transmission of Wild Poliovirus Type 1, Israel, 2013 '
50	'KJ013482.1'	2013	'Israel'	'Molecular Epidemiology of Silent Introduction and Sustained Transmission of Wild Poliovirus Type 1, Israel, 2013 '
51	'KJ013483.1'	2013	'Israel'	'Molecular Epidemiology of Silent Introduction and Sustained Transmission of Wild Poliovirus Type 1, Israel, 2013 '
52	'KJ013486.1'	2013	'Israel'	'Molecular Epidemiology of Silent Introduction and Sustained Transmission of Wild Poliovirus Type 1, Israel, 2013 '
53	'KJ013492.1'	2013	'Israel'	'Molecular Epidemiology of Silent Introduction and Sustained Transmission of Wild Poliovirus Type 1, Israel, 2013 '
54	'KJ013493.1'	2013	'Israel'	'Molecular Epidemiology of Silent Introduction and Sustained Transmission of Wild Poliovirus Type 1, Israel, 2013 '
55	'KJ013494.1'	2013	'Israel'	'Molecular Epidemiology of Silent Introduction and Sustained Transmission of Wild Poliovirus Type 1, Israel, 2013 '
56	'KJ013495.1'	2013	'Israel'	'Molecular Epidemiology of Silent Introduction and Sustained Transmission of Wild Poliovirus Type 1, Israel, 2013 '
57	'KJ013496.1'	2013	'Israel'	'Molecular Epidemiology of Silent Introduction and Sustained Transmission of Wild Poliovirus Type 1, Israel, 2013 '
58	'KJ013497.1'	2013	'Israel'	'Molecular Epidemiology of Silent Introduction and Sustained Transmission of Wild Poliovirus Type 1, Israel, 2013 '
59	'KJ013498.1'	2013	'Israel'	'Molecular Epidemiology of Silent Introduction and Sustained Transmission of Wild Poliovirus Type 1, Israel, 2013 '
60	'KJ155487.1'	2012	'Israel'	'Molecular epidemiology of silent introduction and sustained transmission of wild poliovirus type 1, Israel, 2013 '
61	'KJ155494.1'	2012	'Israel'	'Molecular epidemiology of silent introduction and sustained transmission of wild poliovirus type 1, Israel, 2013 '
62	'KJ013426.1'	2013	'Israel'	'Molecular Epidemiology of Silent Introduction and Sustained Transmission of Wild Poliovirus Type 1, Israel, 2013 '
63	'KJ013469.1'	2013	'Israel'	'Molecular Epidemiology of Silent Introduction and Sustained Transmission of Wild Poliovirus Type 1, Israel, 2013 '
64	'KJ013467.1'	2013	'Israel'	'Molecular Epidemiology of Silent Introduction and Sustained Transmission of Wild Poliovirus Type 1, Israel, 2013 '
65	'KJ013472.1'	2013	'Israel'	'Molecular Epidemiology of Silent Introduction and Sustained Transmission of Wild Poliovirus Type 1, Israel, 2013 '
66	'KJ013490.1'	2013	'Israel'	'Molecular Epidemiology of Silent Introduction and Sustained Transmission of Wild Poliovirus Type 1, Israel, 2013 '
67	'KJ013491.1'	2013	'Israel'	'Molecular Epidemiology of Silent Introduction and Sustained Transmission of Wild Poliovirus Type 1, Israel, 2013 '
68	'KJ155491.1'	2012	'Israel'	'Molecular epidemiology of silent introduction and sustained transmission of wild poliovirus type 1, Israel, 2013 '
69	'KJ155492.1'	2012	'Israel'	'Molecular epidemiology of silent introduction and sustained transmission of wild poliovirus type 1, Israel, 2013 '
70	'KJ013447.1'	2013	'Israel'	'Molecular Epidemiology of Silent Introduction and Sustained Transmission of Wild Poliovirus Type 1, Israel, 2013 '
71	'KJ013452.1'	2013	'Israel'	'Molecular Epidemiology of Silent Introduction and Sustained Transmission of Wild Poliovirus Type 1, Israel, 2013 '
72	'KJ013453.1'	2013	'Israel'	'Molecular Epidemiology of Silent Introduction and Sustained Transmission of Wild Poliovirus Type 1, Israel, 2013 '
73	'KJ013442.1'	2013	'Israel'	'Molecular Epidemiology of Silent Introduction and Sustained Transmission of Wild Poliovirus Type 1, Israel, 2013 '
74	'KJ013440.1'	2013	'Israel'	'Molecular Epidemiology of Silent Introduction and Sustained Transmission of Wild Poliovirus Type 1, Israel, 2013 '
75	'KJ013449.1'	2013	'Israel'	'Molecular Epidemiology of Silent Introduction and Sustained Transmission of Wild Poliovirus Type 1, Israel, 2013 '
76	'KJ013489.1'	2013	'Israel'	'Molecular Epidemiology of Silent Introduction and Sustained Transmission of Wild Poliovirus Type 1, Israel, 2013 '
77	'KJ155493.1'	2012	'Israel'	'Molecular epidemiology of silent introduction and sustained transmission of wild poliovirus type 1, Israel, 2013 '
78	'KJ155497.1'	2012	'Egypt'	'Molecular epidemiology of silent introduction and sustained transmission of wild poliovirus type 1, Israel, 2013 '
79	'KJ155498.1'	2012	'Egypt'	'Molecular epidemiology of silent introduction and sustained transmission of wild poliovirus type 1, Israel, 2013 '
80	'KJ013444.1'	2013	'Israel'	'Molecular Epidemiology of Silent Introduction and Sustained Transmission of Wild Poliovirus Type 1, Israel, 2013 '
81	'KJ013485.1'	2013	'Israel'	'Molecular Epidemiology of Silent Introduction and Sustained Transmission of Wild Poliovirus Type 1, Israel, 2013 '
82	'KJ013474.1'	2013	'Israel'	'Molecular Epidemiology of Silent Introduction and Sustained Transmission of Wild Poliovirus Type 1, Israel, 2013 '
83	'KJ013481.1'	2013	'Israel'	'Molecular Epidemiology of Silent Introduction and Sustained Transmission of Wild Poliovirus Type 1, Israel, 2013 '
84	'KJ013479.1'	2013	'Israel'	'Molecular Epidemiology of Silent Introduction and Sustained Transmission of Wild Poliovirus Type 1, Israel, 2013 '
85	'KJ013480.1'	2013	'Israel'	'Molecular Epidemiology of Silent Introduction and Sustained Transmission of Wild Poliovirus Type 1, Israel, 2013 '
86	'KJ155488.1'	2012	'Israel'	'Molecular epidemiology of silent introduction and sustained transmission of wild poliovirus type 1, Israel, 2013 '
87	'KJ013448.1'	2013	'Israel'	'Molecular Epidemiology of Silent Introduction and Sustained Transmission of Wild Poliovirus Type 1, Israel, 2013 '
88	'KJ013451.1'	2013	'Israel'	'Molecular Epidemiology of Silent Introduction and Sustained Transmission of Wild Poliovirus Type 1, Israel, 2013 '
89	'KJ013468.1'	2013	'Israel'	'Molecular Epidemiology of Silent Introduction and Sustained Transmission of Wild Poliovirus Type 1, Israel, 2013 '
90	'KJ013473.1'	2013	'Israel'	'Molecular Epidemiology of Silent Introduction and Sustained Transmission of Wild Poliovirus Type 1, Israel, 2013 '
91	'KJ013476.1'	2013	'Israel'	'Molecular Epidemiology of Silent Introduction and Sustained Transmission of Wild Poliovirus Type 1, Israel, 2013 '
92	'KJ013477.1'	2013	'Israel'	'Molecular Epidemiology of Silent Introduction and Sustained Transmission of Wild Poliovirus Type 1, Israel, 2013 '
93	'KJ013478.1'	2013	'Israel'	'Molecular Epidemiology of Silent Introduction and Sustained Transmission of Wild Poliovirus Type 1, Israel, 2013 '
94	'KJ013484.1'	2013	'Israel'	'Molecular Epidemiology of Silent Introduction and Sustained Transmission of Wild Poliovirus Type 1, Israel, 2013 '
95	'KJ155486.1'	2012	'Israel'	'Molecular epidemiology of silent introduction and sustained transmission of wild poliovirus type 1, Israel, 2013 '
96	'KJ155489.1'	2012	'Israel'	'Molecular epidemiology of silent introduction and sustained transmission of wild poliovirus type 1, Israel, 2013 '
97	'KJ013475.1'	2013	'Israel'	'Molecular Epidemiology of Silent Introduction and Sustained Transmission of Wild Poliovirus Type 1, Israel, 2013 '
98	'KJ155490.1'	2012	'Israel'	'Molecular epidemiology of silent introduction and sustained transmission of wild poliovirus type 1, Israel, 2013 '
99	'KJ460266.1'	2011	'Pakistan'	'Molecular Characterization and Phylogenetic Relationship of Wild Type 1 Poliovirus Strains Circulating across Pakistan and Afghanistan Bordering Areas during 2010-2012 '
100	'KJ460305.1'	2011	'Pakistan'	'Molecular Characterization and Phylogenetic Relationship of Wild Type 1 Poliovirus Strains Circulating across Pakistan and Afghanistan Bordering Areas during 2010-2012 '
101	'KJ460315.1'	2011	'Pakistan'	'Molecular Characterization and Phylogenetic Relationship of Wild Type 1 Poliovirus Strains Circulating across Pakistan and Afghanistan Bordering Areas during 2010-2012 '
102	'KJ460279.1'	2011	'Afghanistan'	'Molecular Characterization and Phylogenetic Relationship of Wild Type 1 Poliovirus Strains Circulating across Pakistan and Afghanistan Bordering Areas during 2010-2012 '
103	'KJ460280.1'	2011	'Afghanistan'	'Molecular Characterization and Phylogenetic Relationship of Wild Type 1 Poliovirus Strains Circulating across Pakistan and Afghanistan Bordering Areas during 2010-2012 '
104	'KJ460281.1'	2010	'Pakistan'	'Molecular Characterization and Phylogenetic Relationship of Wild Type 1 Poliovirus Strains Circulating across Pakistan and Afghanistan Bordering Areas during 2010-2012 '
105	'KJ460282.1'	2012	'Afghanistan'	'Molecular Characterization and Phylogenetic Relationship of Wild Type 1 Poliovirus Strains Circulating across Pakistan and Afghanistan Bordering Areas during 2010-2012 '
106	'KJ460283.1'	2012	'Afghanistan'	'Molecular Characterization and Phylogenetic Relationship of Wild Type 1 Poliovirus Strains Circulating across Pakistan and Afghanistan Bordering Areas during 2010-2012 '
107	'KJ460284.1'	2012	'Pakistan'	'Molecular Characterization and Phylogenetic Relationship of Wild Type 1 Poliovirus Strains Circulating across Pakistan and Afghanistan Bordering Areas during 2010-2012 '
108	'KJ460285.1'	2012	'Pakistan'	'Molecular Characterization and Phylogenetic Relationship of Wild Type 1 Poliovirus Strains Circulating across Pakistan and Afghanistan Bordering Areas during 2010-2012 '
109	'KJ460286.1'	2012	'Pakistan'	'Molecular Characterization and Phylogenetic Relationship of Wild Type 1 Poliovirus Strains Circulating across Pakistan and Afghanistan Bordering Areas during 2010-2012 '
110	'KJ460288.1'	2011	'Pakistan'	'Molecular Characterization and Phylogenetic Relationship of Wild Type 1 Poliovirus Strains Circulating across Pakistan and Afghanistan Bordering Areas during 2010-2012 '
111	'KJ460289.1'	2011	'Afghanistan'	'Molecular Characterization and Phylogenetic Relationship of Wild Type 1 Poliovirus Strains Circulating across Pakistan and Afghanistan Bordering Areas during 2010-2012 '
112	'KJ460290.1'	2011	'Afghanistan'	'Molecular Characterization and Phylogenetic Relationship of Wild Type 1 Poliovirus Strains Circulating across Pakistan and Afghanistan Bordering Areas during 2010-2012 '
113	'KJ460291.1'	2011	'Afghanistan'	'Molecular Characterization and Phylogenetic Relationship of Wild Type 1 Poliovirus Strains Circulating across Pakistan and Afghanistan Bordering Areas during 2010-2012 '
114	'KJ460292.1'	2011	'Afghanistan'	'Molecular Characterization and Phylogenetic Relationship of Wild Type 1 Poliovirus Strains Circulating across Pakistan and Afghanistan Bordering Areas during 2010-2012 '
115	'KJ460294.1'	2011	'Afghanistan'	'Molecular Characterization and Phylogenetic Relationship of Wild Type 1 Poliovirus Strains Circulating across Pakistan and Afghanistan Bordering Areas during 2010-2012 '
116	'KJ460295.1'	2011	'Pakistan'	'Molecular Characterization and Phylogenetic Relationship of Wild Type 1 Poliovirus Strains Circulating across Pakistan and Afghanistan Bordering Areas during 2010-2012 '
117	'KJ460301.1'	2011	'Afghanistan'	'Molecular Characterization and Phylogenetic Relationship of Wild Type 1 Poliovirus Strains Circulating across Pakistan and Afghanistan Bordering Areas during 2010-2012 '
118	'KJ460302.1'	2011	'Pakistan'	'Molecular Characterization and Phylogenetic Relationship of Wild Type 1 Poliovirus Strains Circulating across Pakistan and Afghanistan Bordering Areas during 2010-2012 '
119	'KJ460303.1'	2011	'Pakistan'	'Molecular Characterization and Phylogenetic Relationship of Wild Type 1 Poliovirus Strains Circulating across Pakistan and Afghanistan Bordering Areas during 2010-2012 '
120	'KJ460312.1'	2011	'Afghanistan'	'Molecular Characterization and Phylogenetic Relationship of Wild Type 1 Poliovirus Strains Circulating across Pakistan and Afghanistan Bordering Areas during 2010-2012 '
121	'KJ460318.1'	2011	'Afghanistan'	'Molecular Characterization and Phylogenetic Relationship of Wild Type 1 Poliovirus Strains Circulating across Pakistan and Afghanistan Bordering Areas during 2010-2012 '
122	'KJ460319.1'	2011	'Pakistan'	'Molecular Characterization and Phylogenetic Relationship of Wild Type 1 Poliovirus Strains Circulating across Pakistan and Afghanistan Bordering Areas during 2010-2012 '
123	'KJ460320.1'	2011	'Pakistan'	'Molecular Characterization and Phylogenetic Relationship of Wild Type 1 Poliovirus Strains Circulating across Pakistan and Afghanistan Bordering Areas during 2010-2012 '
124	'KJ460321.1'	2011	'Pakistan'	'Molecular Characterization and Phylogenetic Relationship of Wild Type 1 Poliovirus Strains Circulating across Pakistan and Afghanistan Bordering Areas during 2010-2012 '
125	'KJ460322.1'	2012	'Pakistan'	'Molecular Characterization and Phylogenetic Relationship of Wild Type 1 Poliovirus Strains Circulating across Pakistan and Afghanistan Bordering Areas during 2010-2012 '
126	'KJ460323.1'	2011	'Pakistan'	'Molecular Characterization and Phylogenetic Relationship of Wild Type 1 Poliovirus Strains Circulating across Pakistan and Afghanistan Bordering Areas during 2010-2012 '
127	'KJ460324.1'	2011	'Pakistan'	'Molecular Characterization and Phylogenetic Relationship of Wild Type 1 Poliovirus Strains Circulating across Pakistan and Afghanistan Bordering Areas during 2010-2012 '
128	'KJ460325.1'	2011	'Pakistan'	'Molecular Characterization and Phylogenetic Relationship of Wild Type 1 Poliovirus Strains Circulating across Pakistan and Afghanistan Bordering Areas during 2010-2012 '
129	'KJ460326.1'	2011	'Afghanistan'	'Molecular Characterization and Phylogenetic Relationship of Wild Type 1 Poliovirus Strains Circulating across Pakistan and Afghanistan Bordering Areas during 2010-2012 '
130	'KJ460327.1'	2011	'Afghanistan'	'Molecular Characterization and Phylogenetic Relationship of Wild Type 1 Poliovirus Strains Circulating across Pakistan and Afghanistan Bordering Areas during 2010-2012 '
131	'KJ460328.1'	2012	'Afghanistan'	'Molecular Characterization and Phylogenetic Relationship of Wild Type 1 Poliovirus Strains Circulating across Pakistan and Afghanistan Bordering Areas during 2010-2012 '
132	'KJ460329.1'	2012	'Afghanistan'	'Molecular Characterization and Phylogenetic Relationship of Wild Type 1 Poliovirus Strains Circulating across Pakistan and Afghanistan Bordering Areas during 2010-2012 '
133	'KJ460330.1'	2012	'Afghanistan'	'Molecular Characterization and Phylogenetic Relationship of Wild Type 1 Poliovirus Strains Circulating across Pakistan and Afghanistan Bordering Areas during 2010-2012 '
134	'JQ906458.1'	2006	'Pakistan'	'Genetic relationships and epidemiological links between wild type 1 poliovirus isolates in Pakistan and Afghanistan '
135	'JQ906459.1'	2007	'Pakistan'	'Genetic relationships and epidemiological links between wild type 1 poliovirus isolates in Pakistan and Afghanistan '
136	'JQ906464.1'	2007	'Pakistan'	'Genetic relationships and epidemiological links between wild type 1 poliovirus isolates in Pakistan and Afghanistan '
137	'JQ906528.1'	2006	'Afghanistan'	'Genetic relationships and epidemiological links between wild type 1 poliovirus isolates in Pakistan and Afghanistan '
138	'KJ460331.1'	2012	'Afghanistan'	'Molecular Characterization and Phylogenetic Relationship of Wild Type 1 Poliovirus Strains Circulating across Pakistan and Afghanistan Bordering Areas during 2010-2012 '
139	'KJ460310.1'	2011	'Pakistan'	'Molecular Characterization and Phylogenetic Relationship of Wild Type 1 Poliovirus Strains Circulating across Pakistan and Afghanistan Bordering Areas during 2010-2012 '
140	'KJ460293.1'	2011	'Pakistan'	'Molecular Characterization and Phylogenetic Relationship of Wild Type 1 Poliovirus Strains Circulating across Pakistan and Afghanistan Bordering Areas during 2010-2012 '
141	'KJ460296.1'	2011	'Pakistan'	'Molecular Characterization and Phylogenetic Relationship of Wild Type 1 Poliovirus Strains Circulating across Pakistan and Afghanistan Bordering Areas during 2010-2012 '
142	'KJ460298.1'	2011	'Afghanistan'	'Molecular Characterization and Phylogenetic Relationship of Wild Type 1 Poliovirus Strains Circulating across Pakistan and Afghanistan Bordering Areas during 2010-2012 '
143	'KJ460299.1'	2011	'Pakistan'	'Molecular Characterization and Phylogenetic Relationship of Wild Type 1 Poliovirus Strains Circulating across Pakistan and Afghanistan Bordering Areas during 2010-2012 '
144	'KJ460300.1'	2011	'Pakistan'	'Molecular Characterization and Phylogenetic Relationship of Wild Type 1 Poliovirus Strains Circulating across Pakistan and Afghanistan Bordering Areas during 2010-2012 '
145	'KJ460297.1'	2011	'Pakistan'	'Molecular Characterization and Phylogenetic Relationship of Wild Type 1 Poliovirus Strains Circulating across Pakistan and Afghanistan Bordering Areas during 2010-2012 '
146	'KJ460304.1'	2011	'Pakistan'	'Molecular Characterization and Phylogenetic Relationship of Wild Type 1 Poliovirus Strains Circulating across Pakistan and Afghanistan Bordering Areas during 2010-2012 '
147	'KJ460306.1'	2011	'Afghanistan'	'Molecular Characterization and Phylogenetic Relationship of Wild Type 1 Poliovirus Strains Circulating across Pakistan and Afghanistan Bordering Areas during 2010-2012 '
148	'KJ460314.1'	2011	'Afghanistan'	'Molecular Characterization and Phylogenetic Relationship of Wild Type 1 Poliovirus Strains Circulating across Pakistan and Afghanistan Bordering Areas during 2010-2012 '
149	'KJ460317.1'	2011	'Pakistan'	'Molecular Characterization and Phylogenetic Relationship of Wild Type 1 Poliovirus Strains Circulating across Pakistan and Afghanistan Bordering Areas during 2010-2012 '
150	'KJ460332.1'	2012	'Afghanistan'	'Molecular Characterization and Phylogenetic Relationship of Wild Type 1 Poliovirus Strains Circulating across Pakistan and Afghanistan Bordering Areas during 2010-2012 '
151	'KJ460287.1'	2012	'Afghanistan'	'Molecular Characterization and Phylogenetic Relationship of Wild Type 1 Poliovirus Strains Circulating across Pakistan and Afghanistan Bordering Areas during 2010-2012 '
152	'JQ906445.1'	2005	'Pakistan'	'Genetic relationships and epidemiological links between wild type 1 poliovirus isolates in Pakistan and Afghanistan '
153	'JQ906447.1'	2006	'Pakistan'	'Genetic relationships and epidemiological links between wild type 1 poliovirus isolates in Pakistan and Afghanistan '
154	'JQ906448.1'	2006	'Pakistan'	'Genetic relationships and epidemiological links between wild type 1 poliovirus isolates in Pakistan and Afghanistan '
155	'JQ906455.1'	2005	'Pakistan'	'Genetic relationships and epidemiological links between wild type 1 poliovirus isolates in Pakistan and Afghanistan '
156	'JQ906456.1'	2006	'Pakistan'	'Genetic relationships and epidemiological links between wild type 1 poliovirus isolates in Pakistan and Afghanistan '
157	'JQ906460.1'	2007	'Pakistan'	'Genetic relationships and epidemiological links between wild type 1 poliovirus isolates in Pakistan and Afghanistan '
158	'JQ906461.1'	2007	'Pakistan'	'Genetic relationships and epidemiological links between wild type 1 poliovirus isolates in Pakistan and Afghanistan '
159	'JQ906462.1'	2007	'Pakistan'	'Genetic relationships and epidemiological links between wild type 1 poliovirus isolates in Pakistan and Afghanistan '
160	'JQ906505.1'	2006	'Afghanistan'	'Genetic relationships and epidemiological links between wild type 1 poliovirus isolates in Pakistan and Afghanistan '
161	'JQ906517.1'	2006	'Afghanistan'	'Genetic relationships and epidemiological links between wild type 1 poliovirus isolates in Pakistan and Afghanistan '
162	'JQ906457.1'	2006	'Pakistan'	'Genetic relationships and epidemiological links between wild type 1 poliovirus isolates in Pakistan and Afghanistan '
163	'JQ906514.1'	2006	'Afghanistan'	'Genetic relationships and epidemiological links between wild type 1 poliovirus isolates in Pakistan and Afghanistan '
164	'JQ906519.1'	2006	'Afghanistan'	'Genetic relationships and epidemiological links between wild type 1 poliovirus isolates in Pakistan and Afghanistan '
165	'JQ906467.1'	2007	'Pakistan'	'Genetic relationships and epidemiological links between wild type 1 poliovirus isolates in Pakistan and Afghanistan '
166	'JQ906529.1'	2006	'Afghanistan'	'Genetic relationships and epidemiological links between wild type 1 poliovirus isolates in Pakistan and Afghanistan '
167	'JQ906463.1'	2007	'Pakistan'	'Genetic relationships and epidemiological links between wild type 1 poliovirus isolates in Pakistan and Afghanistan '
168	'JQ906465.1'	2007	'Pakistan'	'Genetic relationships and epidemiological links between wild type 1 poliovirus isolates in Pakistan and Afghanistan '
169	'JQ906466.1'	2007	'Pakistan'	'Genetic relationships and epidemiological links between wild type 1 poliovirus isolates in Pakistan and Afghanistan '
170	'KJ460308.1'	2011	'Pakistan'	'Molecular Characterization and Phylogenetic Relationship of Wild Type 1 Poliovirus Strains Circulating across Pakistan and Afghanistan Bordering Areas during 2010-2012 '
171	'KJ460309.1'	2011	'Pakistan'	'Molecular Characterization and Phylogenetic Relationship of Wild Type 1 Poliovirus Strains Circulating across Pakistan and Afghanistan Bordering Areas during 2010-2012 '
172	'JQ906446.1'	2006	'Pakistan'	'Genetic relationships and epidemiological links between wild type 1 poliovirus isolates in Pakistan and Afghanistan '
173	'JQ906498.1'	2005	'Afghanistan'	'Genetic relationships and epidemiological links between wild type 1 poliovirus isolates in Pakistan and Afghanistan '
174	'JQ906500.1'	2006	'Afghanistan'	'Genetic relationships and epidemiological links between wild type 1 poliovirus isolates in Pakistan and Afghanistan '
175	'KJ460271.1'	2010	'Afghanistan'	'Molecular Characterization and Phylogenetic Relationship of Wild Type 1 Poliovirus Strains Circulating across Pakistan and Afghanistan Bordering Areas during 2010-2012 '
176	'KJ460272.1'	2010	'Afghanistan'	'Molecular Characterization and Phylogenetic Relationship of Wild Type 1 Poliovirus Strains Circulating across Pakistan and Afghanistan Bordering Areas during 2010-2012 '
177	'KJ460276.1'	2010	'Pakistan'	'Molecular Characterization and Phylogenetic Relationship of Wild Type 1 Poliovirus Strains Circulating across Pakistan and Afghanistan Bordering Areas during 2010-2012 '
178	'KJ460274.1'	2010	'Pakistan'	'Molecular Characterization and Phylogenetic Relationship of Wild Type 1 Poliovirus Strains Circulating across Pakistan and Afghanistan Bordering Areas during 2010-2012 '
179	'JQ906450.1'	2007	'Pakistan'	'Genetic relationships and epidemiological links between wild type 1 poliovirus isolates in Pakistan and Afghanistan '
180	'JQ906535.1'	2007	'Afghanistan'	'Genetic relationships and epidemiological links between wild type 1 poliovirus isolates in Pakistan and Afghanistan '
181	'KJ460273.1'	2010	'Pakistan'	'Molecular Characterization and Phylogenetic Relationship of Wild Type 1 Poliovirus Strains Circulating across Pakistan and Afghanistan Bordering Areas during 2010-2012 '
182	'KJ460275.1'	2011	'Pakistan'	'Molecular Characterization and Phylogenetic Relationship of Wild Type 1 Poliovirus Strains Circulating across Pakistan and Afghanistan Bordering Areas during 2010-2012 '
183	'KJ460316.1'	2011	'Afghanistan'	'Molecular Characterization and Phylogenetic Relationship of Wild Type 1 Poliovirus Strains Circulating across Pakistan and Afghanistan Bordering Areas during 2010-2012 '
184	'KJ460313.1'	2011	'Pakistan'	'Molecular Characterization and Phylogenetic Relationship of Wild Type 1 Poliovirus Strains Circulating across Pakistan and Afghanistan Bordering Areas during 2010-2012 '
185	'KJ013466.1'	2013	'Israel'	'Molecular Epidemiology of Silent Introduction and Sustained Transmission of Wild Poliovirus Type 1, Israel, 2013 '
186	'KJ013487.1'	2013	'Israel'	'Molecular Epidemiology of Silent Introduction and Sustained Transmission of Wild Poliovirus Type 1, Israel, 2013 '
187	'KJ460261.1'	2011	'Afghanistan'	'Molecular Characterization and Phylogenetic Relationship of Wild Type 1 Poliovirus Strains Circulating across Pakistan and Afghanistan Bordering Areas during 2010-2012 '
188	'KJ460262.1'	2011	'Pakistan'	'Molecular Characterization and Phylogenetic Relationship of Wild Type 1 Poliovirus Strains Circulating across Pakistan and Afghanistan Bordering Areas during 2010-2012 '
189	'KJ460263.1'	2011	'Afghanistan'	'Molecular Characterization and Phylogenetic Relationship of Wild Type 1 Poliovirus Strains Circulating across Pakistan and Afghanistan Bordering Areas during 2010-2012 '
190	'KJ460264.1'	2011	'Afghanistan'	'Molecular Characterization and Phylogenetic Relationship of Wild Type 1 Poliovirus Strains Circulating across Pakistan and Afghanistan Bordering Areas during 2010-2012 '
191	'KJ460265.1'	2011	'Pakistan'	'Molecular Characterization and Phylogenetic Relationship of Wild Type 1 Poliovirus Strains Circulating across Pakistan and Afghanistan Bordering Areas during 2010-2012 '
192	'KJ460267.1'	2010	'Afghanistan'	'Molecular Characterization and Phylogenetic Relationship of Wild Type 1 Poliovirus Strains Circulating across Pakistan and Afghanistan Bordering Areas during 2010-2012 '
193	'JQ906427.1'	2005	'Pakistan'	'Genetic relationships and epidemiological links between wild type 1 poliovirus isolates in Pakistan and Afghanistan '
194	'JQ906429.1'	2005	'Pakistan'	'Genetic relationships and epidemiological links between wild type 1 poliovirus isolates in Pakistan and Afghanistan '
195	'JQ906495.1'	2005	'Afghanistan'	'Genetic relationships and epidemiological links between wild type 1 poliovirus isolates in Pakistan and Afghanistan '
196	'JQ906506.1'	2006	'Afghanistan'	'Genetic relationships and epidemiological links between wild type 1 poliovirus isolates in Pakistan and Afghanistan '
197	'JQ906433.1'	2006	'Pakistan'	'Genetic relationships and epidemiological links between wild type 1 poliovirus isolates in Pakistan and Afghanistan '
198	'JQ906501.1'	2006	'Afghanistan'	'Genetic relationships and epidemiological links between wild type 1 poliovirus isolates in Pakistan and Afghanistan '
199	'JQ906452.1'	2005	'Pakistan'	'Genetic relationships and epidemiological links between wild type 1 poliovirus isolates in Pakistan and Afghanistan '
200	'JQ906453.1'	2006	'Pakistan'	'Genetic relationships and epidemiological links between wild type 1 poliovirus isolates in Pakistan and Afghanistan '
201	'JQ906435.1'	2007	'Pakistan'	'Genetic relationships and epidemiological links between wild type 1 poliovirus isolates in Pakistan and Afghanistan '
202	'JQ906525.1'	2006	'Afghanistan'	'Genetic relationships and epidemiological links between wild type 1 poliovirus isolates in Pakistan and Afghanistan '
203	'JQ906430.1'	2005	'Pakistan'	'Genetic relationships and epidemiological links between wild type 1 poliovirus isolates in Pakistan and Afghanistan '
204	'AY221216.1'	2001	'Pakistan'	'The Mechanism of Poliovirus Eradication'
205	'JQ906431.1'	2005	'Pakistan'	'Genetic relationships and epidemiological links between wild type 1 poliovirus isolates in Pakistan and Afghanistan '
206	'AY241262.1'	2001	'Bulgaria'	'Importation and circulation of poliovirus in Bulgaria, 2001'
207	'AY241264.1'	2001	'Bulgaria'	'Importation and circulation of poliovirus in Bulgaria, 2001'
208	'AY241265.1'	2001	'Bulgaria'	'Importation and circulation of poliovirus in Bulgaria, 2001'
209	'AY189871.1'	2001	'India'	'Environmental surveillance system to track wild poliovirus transmission '
210	'AY189872.1'	2001	'India'	'Environmental surveillance system to track wild poliovirus transmission '
211	'JQ906497.1'	2005	'Afghanistan'	'Genetic relationships and epidemiological links between wild type 1 poliovirus isolates in Pakistan and Afghanistan '
212	'AY189869.1'	2001	'India'	'Environmental surveillance system to track wild poliovirus transmission '
213	'JQ906432.1'	2005	'Pakistan'	'Genetic relationships and epidemiological links between wild type 1 poliovirus isolates in Pakistan and Afghanistan '
214	'JQ906434.1'	2006	'Pakistan'	'Genetic relationships and epidemiological links between wild type 1 poliovirus isolates in Pakistan and Afghanistan '
215	'AY221214.1'	1999	'India'	'The Mechanism of Poliovirus Eradication'
216	'AY253224.1'	2001	'Bulgaria'	'Wild Poliovirus Transmission in India'
217	'AY253227.1'	2001	'Bulgaria'	'Wild Poliovirus Transmission in India'
218	'AY241261.1'	2001	'Bulgaria'	'Importation and circulation of poliovirus in Bulgaria, 2001'
219	'AY189834.1'	2001	'India'	'Environmental surveillance system to track wild poliovirus transmission '
220	'AY189835.1'	2001	'India'	'Environmental surveillance system to track wild poliovirus transmission '
221	'AY189870.1'	2001	'India'	'Environmental surveillance system to track wild poliovirus transmission '
222	'AY189876.1'	2001	'India'	'Environmental surveillance system to track wild poliovirus transmission '
223	'AY253226.1'	2001	'Bulgaria'	'Wild Poliovirus Transmission in India'
224	'AY255678.1'	2001	'Bulgaria'	'Wild Poliovirus Transmission in India'
225	'AY253223.1'	2001	'Bulgaria'	'Wild Poliovirus Transmission in India'
226	'AY189847.1'	2001	'India'	'Environmental surveillance system to track wild poliovirus transmission '
227	'AY189848.1'	2001	'India'	'Environmental surveillance system to track wild poliovirus transmission '
228	'AY189852.1'	2001	'India'	'Environmental surveillance system to track wild poliovirus transmission '
229	'AY189853.1'	2001	'India'	'Environmental surveillance system to track wild poliovirus transmission '
230	'AY189854.1'	2001	'India'	'Environmental surveillance system to track wild poliovirus transmission '
231	'AY189856.1'	2001	'India'	'Environmental surveillance system to track wild poliovirus transmission '
232	'AY189858.1'	2001	'India'	'Environmental surveillance system to track wild poliovirus transmission '
233	'AY189877.1'	2001	'India'	'Environmental surveillance system to track wild poliovirus transmission '
234	'AY189878.1'	2001	'India'	'Environmental surveillance system to track wild poliovirus transmission '
235	'AY189855.1'	2001	'India'	'Environmental surveillance system to track wild poliovirus transmission '
236	'AY189857.1'	2001	'India'	'Environmental surveillance system to track wild poliovirus transmission '
237	'AY189850.1'	2001	'India'	'Environmental surveillance system to track wild poliovirus transmission '
238	'AY221215.1'	1999	'Nepal '	'The Mechanism of Poliovirus Eradication'
239	'AY241263.1'	2001	'Bulgaria'	'Importation and circulation of poliovirus in Bulgaria, 2001'
240	'AY189840.1'	2001	'India'	'Environmental surveillance system to track wild poliovirus transmission '
241	'AY189849.1'	2001	'India'	'Environmental surveillance system to track wild poliovirus transmission '
242	'JQ906436.1'	2005	'Pakistan'	'Genetic relationships and epidemiological links between wild type 1 poliovirus isolates in Pakistan and Afghanistan '
243	'JQ906437.1'	2005	'Pakistan'	'Genetic relationships and epidemiological links between wild type 1 poliovirus isolates in Pakistan and Afghanistan '
244	'JQ906438.1'	2005	'Pakistan'	'Genetic relationships and epidemiological links between wild type 1 poliovirus isolates in Pakistan and Afghanistan '
245	'JQ906440.1'	2005	'Pakistan'	'Genetic relationships and epidemiological links between wild type 1 poliovirus isolates in Pakistan and Afghanistan '
246	'JQ906441.1'	2005	'Pakistan'	'Genetic relationships and epidemiological links between wild type 1 poliovirus isolates in Pakistan and Afghanistan '
247	'JQ906439.1'	2005	'Pakistan'	'Genetic relationships and epidemiological links between wild type 1 poliovirus isolates in Pakistan and Afghanistan '
248	'JQ906442.1'	2005	'Pakistan'	'Genetic relationships and epidemiological links between wild type 1 poliovirus isolates in Pakistan and Afghanistan '
249	'JQ906443.1'	2006	'Pakistan'	'Genetic relationships and epidemiological links between wild type 1 poliovirus isolates in Pakistan and Afghanistan '
250	'JQ906511.1'	2006	'Afghanistan'	'Genetic relationships and epidemiological links between wild type 1 poliovirus isolates in Pakistan and Afghanistan '
251	'JQ906502.1'	2006	'Afghanistan'	'Genetic relationships and epidemiological links between wild type 1 poliovirus isolates in Pakistan and Afghanistan '
252	'AY255677.1'	2001	'Bulgaria'	'Wild Poliovirus Transmission in India'
253	'KF992606.1'	2010	'Angola'	'Importation and re-establishment of Wild Poliovirus circulation in the Democratic Republic of Congo from 2006 to 2011 '
254	'KJ502357.1'	2007	'DRC'	'Importation and re-establishment of wild poliovirus circulation in the Democratic Republic of Congo from 2006 to 2011 '
255	'KJ502358.1'	2007	'DRC'	'Importation and re-establishment of wild poliovirus circulation in the Democratic Republic of Congo from 2006 to 2011 '
256	'KJ502360.1'	2007	'DRC'	'Importation and re-establishment of wild poliovirus circulation in the Democratic Republic of Congo from 2006 to 2011 '
257	'KJ502370.1'	2007	'DRC'	'Importation and re-establishment of wild poliovirus circulation in the Democratic Republic of Congo from 2006 to 2011 '
258	'KJ502372.1'	2007	'DRC'	'Importation and re-establishment of wild poliovirus circulation in the Democratic Republic of Congo from 2006 to 2011 '
259	'KJ502373.1'	2007	'DRC'	'Importation and re-establishment of wild poliovirus circulation in the Democratic Republic of Congo from 2006 to 2011 '
260	'KJ502374.1'	2008	'DRC'	'Importation and re-establishment of wild poliovirus circulation in the Democratic Republic of Congo from 2006 to 2011 '
261	'KJ502384.1'	2007	'DRC'	'Importation and re-establishment of wild poliovirus circulation in the Democratic Republic of Congo from 2006 to 2011 '
262	'KJ502385.1'	2008	'DRC'	'Importation and re-establishment of wild poliovirus circulation in the Democratic Republic of Congo from 2006 to 2011 '
263	'KJ502386.1'	2007	'DRC'	'Importation and re-establishment of wild poliovirus circulation in the Democratic Republic of Congo from 2006 to 2011 '
264	'KJ502388.1'	2007	'DRC'	'Importation and re-establishment of wild poliovirus circulation in the Democratic Republic of Congo from 2006 to 2011 '
265	'KJ502393.1'	2007	'DRC'	'Importation and re-establishment of wild poliovirus circulation in the Democratic Republic of Congo from 2006 to 2011 '
266	'GU951796.1'	2007	'DRC'	'Identification and molecular characterisation of an Indian genotype of poliovirus type 1 isolated during outbreaks of poliomyelitis in the Democratic Republic of Congo (DRC) from 2006 - 2008 '
267	'GU951797.1'	2007	'DRC'	'Identification and molecular characterisation of an Indian genotype of poliovirus type 1 isolated during outbreaks of poliomyelitis in the Democratic Republic of Congo (DRC) from 2006 - 2008 '
268	'GU951798.1'	2007	'DRC'	'Identification and molecular characterisation of an Indian genotype of poliovirus type 1 isolated during outbreaks of poliomyelitis in the Democratic Republic of Congo (DRC) from 2006 - 2008 '
269	'GU951800.1'	2008	'DRC'	'Identification and molecular characterisation of an Indian genotype of poliovirus type 1 isolated during outbreaks of poliomyelitis in the Democratic Republic of Congo (DRC) from 2006 - 2008 '
270	'GU951802.1'	2008	'DRC'	'Identification and molecular characterisation of an Indian genotype of poliovirus type 1 isolated during outbreaks of poliomyelitis in the Democratic Republic of Congo (DRC) from 2006 - 2008 '
271	'EU046204.1'	2005	'Angola'	'Identification and characterization of poliovirus type 1 (India genotype) during the outbreak of poliomyelitis in Africa '
272	'EU046220.1'	2007	'DRC'	'Identification and characterization of poliovirus type 1 (India genotype) during the outbreak of poliomyelitis in Africa '
273	'KJ502362.1'	2007	'DRC'	'Importation and re-establishment of wild poliovirus circulation in the Democratic Republic of Congo from 2006 to 2011 '
274	'KJ502363.1'	2007	'DRC'	'Importation and re-establishment of wild poliovirus circulation in the Democratic Republic of Congo from 2006 to 2011 '
275	'KJ502364.1'	2007	'DRC'	'Importation and re-establishment of wild poliovirus circulation in the Democratic Republic of Congo from 2006 to 2011 '
276	'KJ502375.1'	2007	'DRC'	'Importation and re-establishment of wild poliovirus circulation in the Democratic Republic of Congo from 2006 to 2011 '
277	'KJ502379.1'	2007	'DRC'	'Importation and re-establishment of wild poliovirus circulation in the Democratic Republic of Congo from 2006 to 2011 '
278	'GU951793.1'	2007	'DRC'	'Identification and molecular characterisation of an Indian genotype of poliovirus type 1 isolated during outbreaks of poliomyelitis in the Democratic Republic of Congo (DRC) from 2006 - 2008 '
279	'EU046218.1'	2007	'DRC'	'Identification and characterization of poliovirus type 1 (India genotype) during the outbreak of poliomyelitis in Africa '
280	'EU046221.1'	2007	'DRC'	'Identification and characterization of poliovirus type 1 (India genotype) during the outbreak of poliomyelitis in Africa '
281	'EU046205.1'	2005	'Angola'	'Identification and characterization of poliovirus type 1 (India genotype) during the outbreak of poliomyelitis in Africa '
282	'KF992612.1'	2006	'India'	'Importation and re-establishment of Wild Poliovirus circulation in the Democratic Republic of Congo from 2006 to 2011 '
283	'KC880384.1'	2010	'Tajikistan'	'The 2010 Outbreak of Poliomyelitis in Tajikistan: the Nature and Some Lessons '
284	'KC880385.1'	2010	'Tajikistan'	'The 2010 Outbreak of Poliomyelitis in Tajikistan: the Nature and Some Lessons '
285	'KC880387.1'	2010	'Tajikistan'	'The 2010 Outbreak of Poliomyelitis in Tajikistan: the Nature and Some Lessons '
286	'KC880388.1'	2010	'Tajikistan'	'The 2010 Outbreak of Poliomyelitis in Tajikistan: the Nature and Some Lessons '
287	'KC880390.1'	2010	'Tajikistan'	'The 2010 Outbreak of Poliomyelitis in Tajikistan: the Nature and Some Lessons '
288	'KC880391.1'	2010	'Tajikistan'	'The 2010 Outbreak of Poliomyelitis in Tajikistan: the Nature and Some Lessons '
289	'KC880392.1'	2010	'Tajikistan'	'The 2010 Outbreak of Poliomyelitis in Tajikistan: the Nature and Some Lessons '
290	'KC880393.1'	2010	'Tajikistan'	'The 2010 Outbreak of Poliomyelitis in Tajikistan: the Nature and Some Lessons '
291	'KC880394.1'	2010	'Tajikistan'	'The 2010 Outbreak of Poliomyelitis in Tajikistan: the Nature and Some Lessons '
292	'KC880395.1'	2010	'Tajikistan'	'The 2010 Outbreak of Poliomyelitis in Tajikistan: the Nature and Some Lessons '
293	'KC880396.1'	2010	'Tajikistan'	'The 2010 Outbreak of Poliomyelitis in Tajikistan: the Nature and Some Lessons '
294	'KC880397.1'	2010	'Tajikistan'	'The 2010 Outbreak of Poliomyelitis in Tajikistan: the Nature and Some Lessons '
295	'KC880398.1'	2010	'Tajikistan'	'The 2010 Outbreak of Poliomyelitis in Tajikistan: the Nature and Some Lessons '
296	'KC880399.1'	2010	'Tajikistan'	'The 2010 Outbreak of Poliomyelitis in Tajikistan: the Nature and Some Lessons '
297	'KC880400.1'	2010	'Tajikistan'	'The 2010 Outbreak of Poliomyelitis in Tajikistan: the Nature and Some Lessons '
298	'KC880402.1'	2010	'Tajikistan'	'The 2010 Outbreak of Poliomyelitis in Tajikistan: the Nature and Some Lessons '
299	'KC880403.1'	2010	'Tajikistan'	'The 2010 Outbreak of Poliomyelitis in Tajikistan: the Nature and Some Lessons '
300	'KC880404.1'	2010	'Tajikistan'	'The 2010 Outbreak of Poliomyelitis in Tajikistan: the Nature and Some Lessons '
301	'KC880405.1'	2010	'Tajikistan'	'The 2010 Outbreak of Poliomyelitis in Tajikistan: the Nature and Some Lessons '
302	'KC880406.1'	2010	'Tajikistan'	'The 2010 Outbreak of Poliomyelitis in Tajikistan: the Nature and Some Lessons '
303	'KC880408.1'	2010	'Tajikistan'	'The 2010 Outbreak of Poliomyelitis in Tajikistan: the Nature and Some Lessons '
304	'KC880409.1'	2010	'Tajikistan'	'The 2010 Outbreak of Poliomyelitis in Tajikistan: the Nature and Some Lessons '
305	'KC880410.1'	2010	'Tajikistan'	'The 2010 Outbreak of Poliomyelitis in Tajikistan: the Nature and Some Lessons '
306	'KC880411.1'	2010	'Tajikistan'	'The 2010 Outbreak of Poliomyelitis in Tajikistan: the Nature and Some Lessons '
307	'KC880412.1'	2010	'Tajikistan'	'The 2010 Outbreak of Poliomyelitis in Tajikistan: the Nature and Some Lessons '
308	'KC880413.1'	2010	'Tajikistan'	'The 2010 Outbreak of Poliomyelitis in Tajikistan: the Nature and Some Lessons '
309	'KC880415.1'	2010	'Tajikistan'	'The 2010 Outbreak of Poliomyelitis in Tajikistan: the Nature and Some Lessons '
310	'KC880416.1'	2010	'Tajikistan'	'The 2010 Outbreak of Poliomyelitis in Tajikistan: the Nature and Some Lessons '
311	'KC880417.1'	2010	'Tajikistan'	'The 2010 Outbreak of Poliomyelitis in Tajikistan: the Nature and Some Lessons '
312	'KC880418.1'	2010	'Tajikistan'	'The 2010 Outbreak of Poliomyelitis in Tajikistan: the Nature and Some Lessons '
313	'KC880419.1'	2010	'Tajikistan'	'The 2010 Outbreak of Poliomyelitis in Tajikistan: the Nature and Some Lessons '
314	'KC880420.1'	2010	'Tajikistan'	'The 2010 Outbreak of Poliomyelitis in Tajikistan: the Nature and Some Lessons '
315	'KC880424.1'	2010	'Turkmenistan'	'The 2010 Outbreak of Poliomyelitis in Tajikistan: the Nature and Some Lessons '
316	'KC880425.1'	2010	'Tajikistan'	'The 2010 Outbreak of Poliomyelitis in Tajikistan: the Nature and Some Lessons '
317	'KC880427.1'	2010	'Tajikistan'	'The 2010 Outbreak of Poliomyelitis in Tajikistan: the Nature and Some Lessons '
318	'KC880428.1'	2010	'Tajikistan'	'The 2010 Outbreak of Poliomyelitis in Tajikistan: the Nature and Some Lessons '
319	'KC880429.1'	2010	'Tajikistan'	'The 2010 Outbreak of Poliomyelitis in Tajikistan: the Nature and Some Lessons '
320	'KC880430.1'	2010	'Tajikistan'	'The 2010 Outbreak of Poliomyelitis in Tajikistan: the Nature and Some Lessons '
321	'KC880435.1'	2010	'Tajikistan'	'The 2010 Outbreak of Poliomyelitis in Tajikistan: the Nature and Some Lessons '
322	'KC880439.1'	2010	'Tajikistan'	'The 2010 Outbreak of Poliomyelitis in Tajikistan: the Nature and Some Lessons '
323	'KC880440.1'	2010	'Tajikistan'	'The 2010 Outbreak of Poliomyelitis in Tajikistan: the Nature and Some Lessons '
324	'KC880441.1'	2010	'Tajikistan'	'The 2010 Outbreak of Poliomyelitis in Tajikistan: the Nature and Some Lessons '
325	'KC880442.1'	2010	'Tajikistan'	'The 2010 Outbreak of Poliomyelitis in Tajikistan: the Nature and Some Lessons '
326	'KC880443.1'	2010	'Tajikistan'	'The 2010 Outbreak of Poliomyelitis in Tajikistan: the Nature and Some Lessons '
327	'KC880444.1'	2010	'Tajikistan'	'The 2010 Outbreak of Poliomyelitis in Tajikistan: the Nature and Some Lessons '
328	'KC880446.1'	2010	'Tajikistan'	'The 2010 Outbreak of Poliomyelitis in Tajikistan: the Nature and Some Lessons '
329	'KC880449.1'	2010	'Tajikistan'	'The 2010 Outbreak of Poliomyelitis in Tajikistan: the Nature and Some Lessons '
330	'KC880456.1'	2010	'Tajikistan'	'The 2010 Outbreak of Poliomyelitis in Tajikistan: the Nature and Some Lessons '
331	'KC880457.1'	2010	'Tajikistan'	'The 2010 Outbreak of Poliomyelitis in Tajikistan: the Nature and Some Lessons '
332	'KC880458.1'	2010	'Tajikistan'	'The 2010 Outbreak of Poliomyelitis in Tajikistan: the Nature and Some Lessons '
333	'KC880459.1'	2010	'Tajikistan'	'The 2010 Outbreak of Poliomyelitis in Tajikistan: the Nature and Some Lessons '
334	'KC880463.1'	2010	'Tajikistan'	'The 2010 Outbreak of Poliomyelitis in Tajikistan: the Nature and Some Lessons '
335	'KC880464.1'	2010	'Tajikistan'	'The 2010 Outbreak of Poliomyelitis in Tajikistan: the Nature and Some Lessons '
336	'KC880465.1'	2010	'Tajikistan'	'The 2010 Outbreak of Poliomyelitis in Tajikistan: the Nature and Some Lessons '
337	'KC880466.1'	2010	'Turkmenistan'	'The 2010 Outbreak of Poliomyelitis in Tajikistan: the Nature and Some Lessons '
338	'KC880467.1'	2010	'Tajikistan'	'The 2010 Outbreak of Poliomyelitis in Tajikistan: the Nature and Some Lessons '
339	'KC880470.1'	2010	'Tajikistan'	'The 2010 Outbreak of Poliomyelitis in Tajikistan: the Nature and Some Lessons '
340	'KC880471.1'	2010	'Tajikistan'	'The 2010 Outbreak of Poliomyelitis in Tajikistan: the Nature and Some Lessons '
341	'KC880472.1'	2010	'Tajikistan'	'The 2010 Outbreak of Poliomyelitis in Tajikistan: the Nature and Some Lessons '
342	'KC880473.1'	2010	'Tajikistan'	'The 2010 Outbreak of Poliomyelitis in Tajikistan: the Nature and Some Lessons '
343	'KC880474.1'	2010	'Tajikistan'	'The 2010 Outbreak of Poliomyelitis in Tajikistan: the Nature and Some Lessons '
344	'KC880476.1'	2010	'Tajikistan'	'The 2010 Outbreak of Poliomyelitis in Tajikistan: the Nature and Some Lessons '
345	'KC880477.1'	2010	'Tajikistan'	'The 2010 Outbreak of Poliomyelitis in Tajikistan: the Nature and Some Lessons '
346	'KC880478.1'	2010	'Tajikistan'	'The 2010 Outbreak of Poliomyelitis in Tajikistan: the Nature and Some Lessons '
347	'KC880481.1'	2010	'Tajikistan'	'The 2010 Outbreak of Poliomyelitis in Tajikistan: the Nature and Some Lessons '
348	'KC880482.1'	2010	'Tajikistan'	'The 2010 Outbreak of Poliomyelitis in Tajikistan: the Nature and Some Lessons '
349	'KC880484.1'	2010	'Tajikistan'	'The 2010 Outbreak of Poliomyelitis in Tajikistan: the Nature and Some Lessons '
350	'KC880485.1'	2010	'Tajikistan'	'The 2010 Outbreak of Poliomyelitis in Tajikistan: the Nature and Some Lessons '
351	'KC880486.1'	2010	'Tajikistan'	'The 2010 Outbreak of Poliomyelitis in Tajikistan: the Nature and Some Lessons '
352	'KC880487.1'	2010	'Tajikistan'	'The 2010 Outbreak of Poliomyelitis in Tajikistan: the Nature and Some Lessons '
353	'KC880488.1'	2010	'Tajikistan'	'The 2010 Outbreak of Poliomyelitis in Tajikistan: the Nature and Some Lessons '
354	'KC880489.1'	2010	'Tajikistan'	'The 2010 Outbreak of Poliomyelitis in Tajikistan: the Nature and Some Lessons '
355	'KC880475.1'	2010	'Tajikistan'	'The 2010 Outbreak of Poliomyelitis in Tajikistan: the Nature and Some Lessons '
356	'KC880490.1'	2010	'Tajikistan'	'The 2010 Outbreak of Poliomyelitis in Tajikistan: the Nature and Some Lessons '
357	'KC880491.1'	2010	'Tajikistan'	'The 2010 Outbreak of Poliomyelitis in Tajikistan: the Nature and Some Lessons '
358	'KC880492.1'	2010	'Tajikistan'	'The 2010 Outbreak of Poliomyelitis in Tajikistan: the Nature and Some Lessons '
359	'KC880495.1'	2010	'Tajikistan'	'The 2010 Outbreak of Poliomyelitis in Tajikistan: the Nature and Some Lessons '
360	'KC880497.1'	2010	'Russia'	'The 2010 Outbreak of Poliomyelitis in Tajikistan: the Nature and Some Lessons '
361	'KC880498.1'	2010	'Russia'	'The 2010 Outbreak of Poliomyelitis in Tajikistan: the Nature and Some Lessons '
362	'KC880499.1'	2010	'Russia'	'The 2010 Outbreak of Poliomyelitis in Tajikistan: the Nature and Some Lessons '
363	'KC880503.1'	2010	'Russia'	'The 2010 Outbreak of Poliomyelitis in Tajikistan: the Nature and Some Lessons '
364	'KC880504.1'	2010	'Russia'	'The 2010 Outbreak of Poliomyelitis in Tajikistan: the Nature and Some Lessons '
365	'KC880505.1'	2010	'Russia'	'The 2010 Outbreak of Poliomyelitis in Tajikistan: the Nature and Some Lessons '
366	'KC880506.1'	2010	'Russia'	'The 2010 Outbreak of Poliomyelitis in Tajikistan: the Nature and Some Lessons '
367	'KC880508.1'	2010	'Russia'	'The 2010 Outbreak of Poliomyelitis in Tajikistan: the Nature and Some Lessons '
368	'KC880510.1'	2010	'Russia'	'The 2010 Outbreak of Poliomyelitis in Tajikistan: the Nature and Some Lessons '
369	'KC880513.1'	2010	'Russia'	'The 2010 Outbreak of Poliomyelitis in Tajikistan: the Nature and Some Lessons '
370	'KC880515.1'	2010	'Russia'	'The 2010 Outbreak of Poliomyelitis in Tajikistan: the Nature and Some Lessons '
371	'KC880516.1'	2010	'Russia'	'The 2010 Outbreak of Poliomyelitis in Tajikistan: the Nature and Some Lessons '
372	'KC880517.1'	2010	'Russia'	'The 2010 Outbreak of Poliomyelitis in Tajikistan: the Nature and Some Lessons '
373	'KC800662.1'	2008	'India'	'VP1 sequence analysis of poliovirus type 1 isolated in India'
374	'KC800663.1'	2008	'India'	'VP1 sequence analysis of poliovirus type 1 isolated in India'
375	'KC800664.1'	2008	'India'	'VP1 sequence analysis of poliovirus type 1 isolated in India'
376	'KC800665.1'	2008	'India'	'VP1 sequence analysis of poliovirus type 1 isolated in India'
377	'KC800666.1'	2008	'India'	'VP1 sequence analysis of poliovirus type 1 isolated in India'
378	'KC800667.1'	2008	'India'	'VP1 sequence analysis of poliovirus type 1 isolated in India'
379	'KC800669.1'	2009	'India'	'VP1 sequence analysis of poliovirus type 1 isolated in India'
380	'KC800670.1'	2009	'India'	'VP1 sequence analysis of poliovirus type 1 isolated in India'
381	'EU046200.1'	2007	'Angola'	'Identification and characterization of poliovirus type 1 (India genotype) during the outbreak of poliomyelitis in Africa '
382	'KC880509.1'	2010	'Russia'	'The 2010 Outbreak of Poliomyelitis in Tajikistan: the Nature and Some Lessons '
383	'KC880383.1'	2010	'Tajikistan'	'The 2010 Outbreak of Poliomyelitis in Tajikistan: the Nature and Some Lessons '
384	'KC880519.1'	2010	'Russia'	'The 2010 Outbreak of Poliomyelitis in Tajikistan: the Nature and Some Lessons '
385	'KJ502391.1'	2007	'DRC'	'Importation and re-establishment of wild poliovirus circulation in the Democratic Republic of Congo from 2006 to 2011 '
386	'GU951785.1'	2006	'DRC'	'Identification and molecular characterisation of an Indian genotype of poliovirus type 1 isolated during outbreaks of poliomyelitis in the Democratic Republic of Congo (DRC) from 2006 - 2008 '
387	'EU046216.1'	2006	'DRC'	'Identification and characterization of poliovirus type 1 (India genotype) during the outbreak of poliomyelitis in Africa '
388	'AY189838.1'	2001	'India'	'Environmental surveillance system to track wild poliovirus transmission '
389	'AY189865.1'	2001	'India'	'Environmental surveillance system to track wild poliovirus transmission '
390	'AY189866.1'	2001	'India'	'Environmental surveillance system to track wild poliovirus transmission '
391	'AY189839.1'	2001	'India'	'Environmental surveillance system to track wild poliovirus transmission '
392	'AY189844.1'	2001	'India'	'Environmental surveillance system to track wild poliovirus transmission '
393	'AY189845.1'	2001	'India'	'Environmental surveillance system to track wild poliovirus transmission '
394	'AY189846.1'	2001	'India'	'Environmental surveillance system to track wild poliovirus transmission '
395	'AY189851.1'	2001	'India'	'Environmental surveillance system to track wild poliovirus transmission '
396	'AY189868.1'	2001	'India'	'Environmental surveillance system to track wild poliovirus transmission '
397	'AY189873.1'	2001	'India'	'Environmental surveillance system to track wild poliovirus transmission '
398	'AY189875.1'	2001	'India'	'Environmental surveillance system to track wild poliovirus transmission '
399	'AY189841.1'	2001	'India'	'Environmental surveillance system to track wild poliovirus transmission '
400	'AY189843.1'	2001	'India'	'Environmental surveillance system to track wild poliovirus transmission '
401	'KC880483.1'	2010	'Tajikistan'	'The 2010 Outbreak of Poliomyelitis in Tajikistan: the Nature and Some Lessons '
402	'KC880493.1'	2010	'Tajikistan'	'The 2010 Outbreak of Poliomyelitis in Tajikistan: the Nature and Some Lessons '
403	'EU046199.1'	2007	'Angola'	'Identification and characterization of poliovirus type 1 (India genotype) during the outbreak of poliomyelitis in Africa '
404	'EU046206.1'	2005	'Angola'	'Identification and characterization of poliovirus type 1 (India genotype) during the outbreak of poliomyelitis in Africa '
405	'KJ502392.1'	2007	'DRC'	'Importation and re-establishment of wild poliovirus circulation in the Democratic Republic of Congo from 2006 to 2011 '
406	'KJ502320.1'	2006	'DRC'	'Importation and re-establishment of wild poliovirus circulation in the Democratic Republic of Congo from 2006 to 2011 '
407	'GU951780.1'	2006	'DRC'	'Identification and molecular characterisation of an Indian genotype of poliovirus type 1 isolated during outbreaks of poliomyelitis in the Democratic Republic of Congo (DRC) from 2006 - 2008 '
408	'EU046215.1'	2006	'DRC'	'Identification and characterization of poliovirus type 1 (India genotype) during the outbreak of poliomyelitis in Africa '
409	'KC880521.1'	2010	'NA'	'The 2010 Outbreak of Poliomyelitis in Tajikistan: the Nature and Some Lessons '
410	'JQ906425.1'	1993	'Pakistan'	'Genetic relationships and epidemiological links between wild type 1 poliovirus isolates in Pakistan and Afghanistan '
411	'KC880401.1'	2010	'Tajikistan'	'The 2010 Outbreak of Poliomyelitis in Tajikistan: the Nature and Some Lessons '
412	'KC880426.1'	2010	'Tajikistan'	'The 2010 Outbreak of Poliomyelitis in Tajikistan: the Nature and Some Lessons '
413	'KJ502367.1'	2006	'DRC'	'Importation and re-establishment of wild poliovirus circulation in the Democratic Republic of Congo from 2006 to 2011 '
414	'KJ502368.1'	2007	'DRC'	'Importation and re-establishment of wild poliovirus circulation in the Democratic Republic of Congo from 2006 to 2011 '
415	'KJ502369.1'	2007	'DRC'	'Importation and re-establishment of wild poliovirus circulation in the Democratic Republic of Congo from 2006 to 2011 '
416	'GU951787.1'	2007	'DRC'	'Identification and molecular characterisation of an Indian genotype of poliovirus type 1 isolated during outbreaks of poliomyelitis in the Democratic Republic of Congo (DRC) from 2006 - 2008 '
417	'EU046219.1'	2007	'DRC'	'Identification and characterization of poliovirus type 1 (India genotype) during the outbreak of poliomyelitis in Africa '
418	'KC880507.1'	2010	'Russia'	'The 2010 Outbreak of Poliomyelitis in Tajikistan: the Nature and Some Lessons '
419	'KC880479.1'	2010	'Tajikistan'	'The 2010 Outbreak of Poliomyelitis in Tajikistan: the Nature and Some Lessons '
420	'KC880480.1'	2010	'Tajikistan'	'The 2010 Outbreak of Poliomyelitis in Tajikistan: the Nature and Some Lessons '
421	'KC880389.1'	2010	'Tajikistan'	'The 2010 Outbreak of Poliomyelitis in Tajikistan: the Nature and Some Lessons '
422	'KC880421.1'	2010	'Tajikistan'	'The 2010 Outbreak of Poliomyelitis in Tajikistan: the Nature and Some Lessons '
423	'KC880422.1'	2010	'Tajikistan'	'The 2010 Outbreak of Poliomyelitis in Tajikistan: the Nature and Some Lessons '
424	'KC880423.1'	2010	'Tajikistan'	'The 2010 Outbreak of Poliomyelitis in Tajikistan: the Nature and Some Lessons '
425	'KC800674.1'	2009	'India'	'VP1 sequence analysis of poliovirus type 1 isolated in India'
426	'KJ502381.1'	2007	'DRC'	'Importation and re-establishment of wild poliovirus circulation in the Democratic Republic of Congo from 2006 to 2011 '
427	'GU951792.1'	2007	'DRC'	'Identification and molecular characterisation of an Indian genotype of poliovirus type 1 isolated during outbreaks of poliomyelitis in the Democratic Republic of Congo (DRC) from 2006 - 2008 '
428	'KC880386.1'	2010	'Tajikistan'	'The 2010 Outbreak of Poliomyelitis in Tajikistan: the Nature and Some Lessons '
429	'KC880431.1'	2010	'Tajikistan'	'The 2010 Outbreak of Poliomyelitis in Tajikistan: the Nature and Some Lessons '
430	'KC880432.1'	2010	'Tajikistan'	'The 2010 Outbreak of Poliomyelitis in Tajikistan: the Nature and Some Lessons '
431	'KC880433.1'	2010	'Tajikistan'	'The 2010 Outbreak of Poliomyelitis in Tajikistan: the Nature and Some Lessons '
432	'KC880434.1'	2010	'Tajikistan'	'The 2010 Outbreak of Poliomyelitis in Tajikistan: the Nature and Some Lessons '
433	'KC880445.1'	2010	'Tajikistan'	'The 2010 Outbreak of Poliomyelitis in Tajikistan: the Nature and Some Lessons '
434	'KC880448.1'	2010	'Tajikistan'	'The 2010 Outbreak of Poliomyelitis in Tajikistan: the Nature and Some Lessons '
435	'KC880447.1'	2010	'Kazakhstan'	'The 2010 Outbreak of Poliomyelitis in Tajikistan: the Nature and Some Lessons '
436	'KC800671.1'	2009	'India'	'VP1 sequence analysis of poliovirus type 1 isolated in India'
437	'KC800672.1'	2009	'India'	'VP1 sequence analysis of poliovirus type 1 isolated in India'
438	'KC800675.1'	2009	'India'	'VP1 sequence analysis of poliovirus type 1 isolated in India'
439	'KC800676.1'	2009	'India'	'VP1 sequence analysis of poliovirus type 1 isolated in India'
440	'KC800678.1'	2009	'India'	'VP1 sequence analysis of poliovirus type 1 isolated in India'
441	'KC800679.1'	2009	'India'	'VP1 sequence analysis of poliovirus type 1 isolated in India'
442	'KC800680.1'	2009	'India'	'VP1 sequence analysis of poliovirus type 1 isolated in India'
443	'KC800681.1'	2009	'India'	'VP1 sequence analysis of poliovirus type 1 isolated in India'
444	'KC800682.1'	2009	'India'	'VP1 sequence analysis of poliovirus type 1 isolated in India'
445	'KC800683.1'	2009	'India'	'VP1 sequence analysis of poliovirus type 1 isolated in India'
446	'KC800677.1'	2009	'India'	'VP1 sequence analysis of poliovirus type 1 isolated in India'
447	'KC800673.1'	2009	'India'	'VP1 sequence analysis of poliovirus type 1 isolated in India'
448	'KJ502356.1'	2007	'DRC'	'Importation and re-establishment of wild poliovirus circulation in the Democratic Republic of Congo from 2006 to 2011 '
449	'KC880414.1'	2010	'Tajikistan'	'The 2010 Outbreak of Poliomyelitis in Tajikistan: the Nature and Some Lessons '
450	'KC880469.1'	2010	'Tajikistan'	'The 2010 Outbreak of Poliomyelitis in Tajikistan: the Nature and Some Lessons '
451	'KC880407.1'	2010	'Tajikistan'	'The 2010 Outbreak of Poliomyelitis in Tajikistan: the Nature and Some Lessons '
452	'JF313102.1'	2009	'Angola'	'Poliovirus reference strains'
453	'KJ502359.1'	2007	'DRC'	'Importation and re-establishment of wild poliovirus circulation in the Democratic Republic of Congo from 2006 to 2011 '
454	'GU951801.1'	2008	'DRC'	'Identification and molecular characterisation of an Indian genotype of poliovirus type 1 isolated during outbreaks of poliomyelitis in the Democratic Republic of Congo (DRC) from 2006 - 2008 '
455	'KJ502371.1'	2007	'DRC'	'Importation and re-establishment of wild poliovirus circulation in the Democratic Republic of Congo from 2006 to 2011 '
456	'KC880436.1'	2010	'Tajikistan'	'The 2010 Outbreak of Poliomyelitis in Tajikistan: the Nature and Some Lessons '
457	'KC880438.1'	2010	'Tajikistan'	'The 2010 Outbreak of Poliomyelitis in Tajikistan: the Nature and Some Lessons '
458	'KC880452.1'	2010	'Tajikistan'	'The 2010 Outbreak of Poliomyelitis in Tajikistan: the Nature and Some Lessons '
459	'KC880453.1'	2010	'Tajikistan'	'The 2010 Outbreak of Poliomyelitis in Tajikistan: the Nature and Some Lessons '
460	'KC880501.1'	2010	'Russia'	'The 2010 Outbreak of Poliomyelitis in Tajikistan: the Nature and Some Lessons '
461	'KC880502.1'	2010	'Russia'	'The 2010 Outbreak of Poliomyelitis in Tajikistan: the Nature and Some Lessons '
462	'KC880451.1'	2010	'Tajikistan'	'The 2010 Outbreak of Poliomyelitis in Tajikistan: the Nature and Some Lessons '
463	'KC880520.1'	2010	'NA'	'The 2010 Outbreak of Poliomyelitis in Tajikistan: the Nature and Some Lessons '
464	'KC880454.1'	2010	'Tajikistan'	'The 2010 Outbreak of Poliomyelitis in Tajikistan: the Nature and Some Lessons '
465	'KC880437.1'	2010	'Tajikistan'	'The 2010 Outbreak of Poliomyelitis in Tajikistan: the Nature and Some Lessons '
466	'KC880500.1'	2010	'Russia'	'The 2010 Outbreak of Poliomyelitis in Tajikistan: the Nature and Some Lessons '
467	'KC880450.1'	2010	'Tajikistan'	'The 2010 Outbreak of Poliomyelitis in Tajikistan: the Nature and Some Lessons '
468	'KJ502365.1'	2007	'DRC'	'Importation and re-establishment of wild poliovirus circulation in the Democratic Republic of Congo from 2006 to 2011 '
469	'KJ502317.1'	2006	'DRC'	'Importation and re-establishment of wild poliovirus circulation in the Democratic Republic of Congo from 2006 to 2011 '
470	'GU951781.1'	2006	'DRC'	'Identification and molecular characterisation of an Indian genotype of poliovirus type 1 isolated during outbreaks of poliomyelitis in the Democratic Republic of Congo (DRC) from 2006 - 2008 '
471	'KJ502318.1'	2006	'DRC'	'Importation and re-establishment of wild poliovirus circulation in the Democratic Republic of Congo from 2006 to 2011 '
472	'GU951783.1'	2006	'DRC'	'Identification and molecular characterisation of an Indian genotype of poliovirus type 1 isolated during outbreaks of poliomyelitis in the Democratic Republic of Congo (DRC) from 2006 - 2008 '
473	'AY189867.1'	2001	'India'	'Environmental surveillance system to track wild poliovirus transmission '
474	'KF584231.1'	2006	'Namibia'	'Outbreak of Type 1 Wild Poliovirus in Adults, Namibia, 2006'
475	'KF584232.1'	2006	'Namibia'	'Outbreak of Type 1 Wild Poliovirus in Adults, Namibia, 2006'
476	'KF584233.1'	2006	'Namibia'	'Outbreak of Type 1 Wild Poliovirus in Adults, Namibia, 2006'
477	'KF584234.1'	2006	'Namibia'	'Outbreak of Type 1 Wild Poliovirus in Adults, Namibia, 2006'
478	'KF584235.1'	2006	'Namibia'	'Outbreak of Type 1 Wild Poliovirus in Adults, Namibia, 2006'
479	'KF584236.1'	2006	'Namibia'	'Outbreak of Type 1 Wild Poliovirus in Adults, Namibia, 2006'
480	'KF584237.1'	2006	'Namibia'	'Outbreak of Type 1 Wild Poliovirus in Adults, Namibia, 2006'
481	'KF584238.1'	2006	'Namibia'	'Outbreak of Type 1 Wild Poliovirus in Adults, Namibia, 2006'
482	'KF584239.1'	2006	'Namibia'	'Outbreak of Type 1 Wild Poliovirus in Adults, Namibia, 2006'
483	'KF584240.1'	2006	'Namibia'	'Outbreak of Type 1 Wild Poliovirus in Adults, Namibia, 2006'
484	'KF584241.1'	2006	'Namibia'	'Outbreak of Type 1 Wild Poliovirus in Adults, Namibia, 2006'
485	'KF584242.1'	2006	'Namibia'	'Outbreak of Type 1 Wild Poliovirus in Adults, Namibia, 2006'
486	'EU046210.1'	2006	'Namibia'	'Identification and characterization of poliovirus type 1 (India genotype) during the outbreak of poliomyelitis in Africa '
487	'EU046211.1'	2006	'Namibia'	'Identification and characterization of poliovirus type 1 (India genotype) during the outbreak of poliomyelitis in Africa '
488	'EU046213.1'	2006	'Namibia'	'Identification and characterization of poliovirus type 1 (India genotype) during the outbreak of poliomyelitis in Africa '
489	'EU046214.1'	2006	'Namibia'	'Identification and characterization of poliovirus type 1 (India genotype) during the outbreak of poliomyelitis in Africa '
490	'EU046208.1'	2006	'Namibia'	'Identification and characterization of poliovirus type 1 (India genotype) during the outbreak of poliomyelitis in Africa '
491	'EU046209.1'	2006	'Namibia'	'Identification and characterization of poliovirus type 1 (India genotype) during the outbreak of poliomyelitis in Africa '
492	'EU046212.1'	2006	'Namibia'	'Identification and characterization of poliovirus type 1 (India genotype) during the outbreak of poliomyelitis in Africa '
493	'EU046207.1'	2006	'Namibia'	'Identification and characterization of poliovirus type 1 (India genotype) during the outbreak of poliomyelitis in Africa '
494	'KF992607.1'	2010	'Angola'	'Importation and re-establishment of Wild Poliovirus circulation in the Democratic Republic of Congo from 2006 to 2011 '
495	'KJ502321.1'	2007	'DRC'	'Importation and re-establishment of wild poliovirus circulation in the Democratic Republic of Congo from 2006 to 2011 '
496	'KJ502382.1'	2007	'DRC'	'Importation and re-establishment of wild poliovirus circulation in the Democratic Republic of Congo from 2006 to 2011 '
497	'KJ502383.1'	2007	'DRC'	'Importation and re-establishment of wild poliovirus circulation in the Democratic Republic of Congo from 2006 to 2011 '
498	'GU951790.1'	2007	'DRC'	'Identification and molecular characterisation of an Indian genotype of poliovirus type 1 isolated during outbreaks of poliomyelitis in the Democratic Republic of Congo (DRC) from 2006 - 2008 '
499	'EU046203.1'	2005	'Angola'	'Identification and characterization of poliovirus type 1 (India genotype) during the outbreak of poliomyelitis in Africa '
500	'EU046217.1'	2007	'DRC'	'Identification and characterization of poliovirus type 1 (India genotype) during the outbreak of poliomyelitis in Africa '
501	'KJ502378.1'	2007	'DRC'	'Importation and re-establishment of wild poliovirus circulation in the Democratic Republic of Congo from 2006 to 2011 '
502	'KC880460.1'	2010	'Tajikistan'	'The 2010 Outbreak of Poliomyelitis in Tajikistan: the Nature and Some Lessons '
503	'KC880461.1'	2010	'Tajikistan'	'The 2010 Outbreak of Poliomyelitis in Tajikistan: the Nature and Some Lessons '
504	'KC880462.1'	2010	'Tajikistan'	'The 2010 Outbreak of Poliomyelitis in Tajikistan: the Nature and Some Lessons '
505	'KC880468.1'	2010	'Tajikistan'	'The 2010 Outbreak of Poliomyelitis in Tajikistan: the Nature and Some Lessons '
506	'AY189874.1'	2001	'India'	'Environmental surveillance system to track wild poliovirus transmission '
507	'KC880496.1'	2010	'Russia'	'The 2010 Outbreak of Poliomyelitis in Tajikistan: the Nature and Some Lessons '
508	'KC880518.1'	2010	'Russia'	'The 2010 Outbreak of Poliomyelitis in Tajikistan: the Nature and Some Lessons '
509	'KJ502322.1'	2006	'DRC'	'Importation and re-establishment of wild poliovirus circulation in the Democratic Republic of Congo from 2006 to 2011 '
510	'KJ502324.1'	2006	'DRC'	'Importation and re-establishment of wild poliovirus circulation in the Democratic Republic of Congo from 2006 to 2011 '
511	'KJ502325.1'	2006	'DRC'	'Importation and re-establishment of wild poliovirus circulation in the Democratic Republic of Congo from 2006 to 2011 '
512	'KJ502326.1'	2007	'DRC'	'Importation and re-establishment of wild poliovirus circulation in the Democratic Republic of Congo from 2006 to 2011 '
513	'KJ502328.1'	2007	'DRC'	'Importation and re-establishment of wild poliovirus circulation in the Democratic Republic of Congo from 2006 to 2011 '
514	'KJ502329.1'	2006	'DRC'	'Importation and re-establishment of wild poliovirus circulation in the Democratic Republic of Congo from 2006 to 2011 '
515	'KJ502330.1'	2006	'DRC'	'Importation and re-establishment of wild poliovirus circulation in the Democratic Republic of Congo from 2006 to 2011 '
516	'GU951779.1'	2006	'DRC'	'Identification and molecular characterisation of an Indian genotype of poliovirus type 1 isolated during outbreaks of poliomyelitis in the Democratic Republic of Congo (DRC) from 2006 - 2008 '
517	'GU951786.1'	2006	'DRC'	'Identification and molecular characterisation of an Indian genotype of poliovirus type 1 isolated during outbreaks of poliomyelitis in the Democratic Republic of Congo (DRC) from 2006 - 2008 '
518	'GU951788.1'	2007	'DRC'	'Identification and molecular characterisation of an Indian genotype of poliovirus type 1 isolated during outbreaks of poliomyelitis in the Democratic Republic of Congo (DRC) from 2006 - 2008 '
519	'EU046222.1'	2007	'DRC'	'Identification and characterization of poliovirus type 1 (India genotype) during the outbreak of poliomyelitis in Africa '
520	'EU046223.1'	2007	'DRC'	'Identification and characterization of poliovirus type 1 (India genotype) during the outbreak of poliomyelitis in Africa '
521	'EU046224.1'	2006	'DRC'	'Identification and characterization of poliovirus type 1 (India genotype) during the outbreak of poliomyelitis in Africa '
522	'EU046226.1'	2006	'DRC'	'Identification and characterization of poliovirus type 1 (India genotype) during the outbreak of poliomyelitis in Africa '
523	'KJ502331.1'	2007	'DRC'	'Importation and re-establishment of wild poliovirus circulation in the Democratic Republic of Congo from 2006 to 2011 '
524	'GU951789.1'	2007	'DRC'	'Identification and molecular characterisation of an Indian genotype of poliovirus type 1 isolated during outbreaks of poliomyelitis in the Democratic Republic of Congo (DRC) from 2006 - 2008 '
525	'GU951778.1'	2006	'DRC'	'Identification and molecular characterisation of an Indian genotype of poliovirus type 1 isolated during outbreaks of poliomyelitis in the Democratic Republic of Congo (DRC) from 2006 - 2008 '
526	'EU046225.1'	2006	'DRC'	'Identification and characterization of poliovirus type 1 (India genotype) during the outbreak of poliomyelitis in Africa '
527	'AY189859.1'	2001	'India'	'Environmental surveillance system to track wild poliovirus transmission '
528	'AY189860.1'	2001	'India'	'Environmental surveillance system to track wild poliovirus transmission '
529	'AY189862.1'	2001	'India'	'Environmental surveillance system to track wild poliovirus transmission '
530	'AY189861.1'	2001	'India'	'Environmental surveillance system to track wild poliovirus transmission '
531	'AY189863.1'	2001	'India'	'Environmental surveillance system to track wild poliovirus transmission '
532	'EU046201.1'	2006	'Angola'	'Identification and characterization of poliovirus type 1 (India genotype) during the outbreak of poliomyelitis in Africa '
533	'EU046202.1'	2006	'Angola'	'Identification and characterization of poliovirus type 1 (India genotype) during the outbreak of poliomyelitis in Africa '
534	'KJ502323.1'	2006	'DRC'	'Importation and re-establishment of wild poliovirus circulation in the Democratic Republic of Congo from 2006 to 2011 '
535	'GU951784.1'	2006	'DRC'	'Identification and molecular characterisation of an Indian genotype of poliovirus type 1 isolated during outbreaks of poliomyelitis in the Democratic Republic of Congo (DRC) from 2006 - 2008 '
536	'EU046227.1'	2006	'DRC'	'Identification and characterization of poliovirus type 1 (India genotype) during the outbreak of poliomyelitis in Africa '
537	'KC880494.1'	2010	'Tajikistan'	'The 2010 Outbreak of Poliomyelitis in Tajikistan: the Nature and Some Lessons '
538	'HQ286313.1'	2007	'Nepal'	'The Picornaviruses Chapter 26: The poliovirus eradication initiative '
539	'AY221210.1'	2000	'Bangladesh'	'The Mechanism of Poliovirus Eradication'
540	'AY221211.1'	1999	'Myanmar'	'The Mechanism of Poliovirus Eradication'
541	'AY221212.1'	1999	'India'	'The Mechanism of Poliovirus Eradication'
542	'KC880514.1'	2010	'Russia'	'The 2010 Outbreak of Poliomyelitis in Tajikistan: the Nature and Some Lessons '
543	'KC800668.1'	2009	'India'	'VP1 sequence analysis of poliovirus type 1 isolated in India'
544	'KJ502380.1'	2007	'DRC'	'Importation and re-establishment of wild poliovirus circulation in the Democratic Republic of Congo from 2006 to 2011 '
545	'KJ502389.1'	2007	'DRC'	'Importation and re-establishment of wild poliovirus circulation in the Democratic Republic of Congo from 2006 to 2011 '
546	'KJ502394.1'	2007	'DRC'	'Importation and re-establishment of wild poliovirus circulation in the Democratic Republic of Congo from 2006 to 2011 '
547	'GU951795.1'	2007	'DRC'	'Identification and molecular characterisation of an Indian genotype of poliovirus type 1 isolated during outbreaks of poliomyelitis in the Democratic Republic of Congo (DRC) from 2006 - 2008 '
548	'KJ502390.1'	2007	'DRC'	'Importation and re-establishment of wild poliovirus circulation in the Democratic Republic of Congo from 2006 to 2011 '
549	'AY189837.1'	2001	'India'	'Environmental surveillance system to track wild poliovirus transmission '
550	'AY189842.1'	2001	'India'	'Environmental surveillance system to track wild poliovirus transmission '
551	'KF992611.1'	2004	'India'	'Importation and re-establishment of Wild Poliovirus circulation in the Democratic Republic of Congo from 2006 to 2011 '
552	'KJ502355.1'	2007	'DRC'	'Importation and re-establishment of wild poliovirus circulation in the Democratic Republic of Congo from 2006 to 2011 '
553	'GU951799.1'	2007	'DRC'	'Identification and molecular characterisation of an Indian genotype of poliovirus type 1 isolated during outbreaks of poliomyelitis in the Democratic Republic of Congo (DRC) from 2006 - 2008 '
554	'KJ502387.1'	2007	'DRC'	'Importation and re-establishment of wild poliovirus circulation in the Democratic Republic of Congo from 2006 to 2011 '
555	'KJ502361.1'	2007	'DRC'	'Importation and re-establishment of wild poliovirus circulation in the Democratic Republic of Congo from 2006 to 2011 '
556	'KJ502319.1'	2006	'DRC'	'Importation and re-establishment of wild poliovirus circulation in the Democratic Republic of Congo from 2006 to 2011 '
557	'GU951782.1'	2006	'DRC'	'Identification and molecular characterisation of an Indian genotype of poliovirus type 1 isolated during outbreaks of poliomyelitis in the Democratic Republic of Congo (DRC) from 2006 - 2008 '
558	'KC880455.1'	2010	'Tajikistan'	'The 2010 Outbreak of Poliomyelitis in Tajikistan: the Nature and Some Lessons '
559	'KC880511.1'	2010	'Russia'	'The 2010 Outbreak of Poliomyelitis in Tajikistan: the Nature and Some Lessons '
560	'KC880512.1'	2010	'Russia'	'The 2010 Outbreak of Poliomyelitis in Tajikistan: the Nature and Some Lessons '
561	'AY189836.1'	2001	'India'	'Environmental surveillance system to track wild poliovirus transmission '
562	'KJ502354.1'	2008	'DRC'	'Importation and re-establishment of wild poliovirus circulation in the Democratic Republic of Congo from 2006 to 2011 '
563	'GU951803.1'	2008	'DRC'	'Identification and molecular characterisation of an Indian genotype of poliovirus type 1 isolated during outbreaks of poliomyelitis in the Democratic Republic of Congo (DRC) from 2006 - 2008 '
564	'JQ906454.1'	2006	'Pakistan'	'Genetic relationships and epidemiological links between wild type 1 poliovirus isolates in Pakistan and Afghanistan '
565	'JQ906496.1'	2005	'Afghanistan'	'Genetic relationships and epidemiological links between wild type 1 poliovirus isolates in Pakistan and Afghanistan '
566	'JQ906499.1'	2006	'Afghanistan'	'Genetic relationships and epidemiological links between wild type 1 poliovirus isolates in Pakistan and Afghanistan '
567	'JQ906504.1'	2006	'Afghanistan'	'Genetic relationships and epidemiological links between wild type 1 poliovirus isolates in Pakistan and Afghanistan '
568	'JQ906507.1'	2006	'Afghanistan'	'Genetic relationships and epidemiological links between wild type 1 poliovirus isolates in Pakistan and Afghanistan '
569	'JQ906508.1'	2006	'Afghanistan'	'Genetic relationships and epidemiological links between wild type 1 poliovirus isolates in Pakistan and Afghanistan '
570	'JQ906509.1'	2006	'Afghanistan'	'Genetic relationships and epidemiological links between wild type 1 poliovirus isolates in Pakistan and Afghanistan '
571	'JQ906513.1'	2006	'Afghanistan'	'Genetic relationships and epidemiological links between wild type 1 poliovirus isolates in Pakistan and Afghanistan '
572	'JQ906518.1'	2006	'Afghanistan'	'Genetic relationships and epidemiological links between wild type 1 poliovirus isolates in Pakistan and Afghanistan '
573	'JQ906520.1'	2006	'Afghanistan'	'Genetic relationships and epidemiological links between wild type 1 poliovirus isolates in Pakistan and Afghanistan '
574	'JQ906521.1'	2006	'Afghanistan'	'Genetic relationships and epidemiological links between wild type 1 poliovirus isolates in Pakistan and Afghanistan '
575	'JQ906516.1'	2006	'Afghanistan'	'Genetic relationships and epidemiological links between wild type 1 poliovirus isolates in Pakistan and Afghanistan '
576	'JQ906527.1'	2006	'Afghanistan'	'Genetic relationships and epidemiological links between wild type 1 poliovirus isolates in Pakistan and Afghanistan '
577	'JQ906503.1'	2006	'Afghanistan'	'Genetic relationships and epidemiological links between wild type 1 poliovirus isolates in Pakistan and Afghanistan '
578	'JQ906512.1'	2006	'Afghanistan'	'Genetic relationships and epidemiological links between wild type 1 poliovirus isolates in Pakistan and Afghanistan '
579	'JQ906515.1'	2006	'Afghanistan'	'Genetic relationships and epidemiological links between wild type 1 poliovirus isolates in Pakistan and Afghanistan '
580	'JQ906536.1'	2006	'Afghanistan'	'Genetic relationships and epidemiological links between wild type 1 poliovirus isolates in Pakistan and Afghanistan '
581	'JQ906524.1'	2006	'Afghanistan'	'Genetic relationships and epidemiological links between wild type 1 poliovirus isolates in Pakistan and Afghanistan '
582	'JQ906526.1'	2006	'Afghanistan'	'Genetic relationships and epidemiological links between wild type 1 poliovirus isolates in Pakistan and Afghanistan '
583	'JQ906523.1'	2006	'Afghanistan'	'Genetic relationships and epidemiological links between wild type 1 poliovirus isolates in Pakistan and Afghanistan '
584	'JQ906510.1'	2006	'Afghanistan'	'Genetic relationships and epidemiological links between wild type 1 poliovirus isolates in Pakistan and Afghanistan '
585	'JQ906522.1'	2006	'Afghanistan'	'Genetic relationships and epidemiological links between wild type 1 poliovirus isolates in Pakistan and Afghanistan '
586	'JQ906426.1'	2005	'Pakistan'	'Genetic relationships and epidemiological links between wild type 1 poliovirus isolates in Pakistan and Afghanistan '
587	'KF992619.1'	2010	'DRC'	'Importation and re-establishment of Wild Poliovirus circulation in the Democratic Republic of Congo from 2006 to 2011 '
588	'KJ502338.1'	2010	'DRC'	'Importation and re-establishment of wild poliovirus circulation in the Democratic Republic of Congo from 2006 to 2011 '
589	'KJ502342.1'	2011	'DRC'	'Importation and re-establishment of wild poliovirus circulation in the Democratic Republic of Congo from 2006 to 2011 '
590	'KJ502343.1'	2011	'DRC'	'Importation and re-establishment of wild poliovirus circulation in the Democratic Republic of Congo from 2006 to 2011 '
591	'KJ502348.1'	2010	'DRC'	'Importation and re-establishment of wild poliovirus circulation in the Democratic Republic of Congo from 2006 to 2011 '
592	'KJ502344.1'	2011	'DRC'	'Importation and re-establishment of wild poliovirus circulation in the Democratic Republic of Congo from 2006 to 2011 '
593	'KJ502346.1'	2011	'DRC'	'Importation and re-establishment of wild poliovirus circulation in the Democratic Republic of Congo from 2006 to 2011 '
594	'KJ502353.1'	2011	'DRC'	'Importation and re-establishment of wild poliovirus circulation in the Democratic Republic of Congo from 2006 to 2011 '
595	'KJ502336.1'	2011	'DRC'	'Importation and re-establishment of wild poliovirus circulation in the Democratic Republic of Congo from 2006 to 2011 '
596	'KJ502335.1'	2010	'DRC'	'Importation and re-establishment of wild poliovirus circulation in the Democratic Republic of Congo from 2006 to 2011 '
597	'JF313099.1'	2010	'DRC'	'Poliovirus reference strains'
598	'KJ502352.1'	2011	'DRC'	'Importation and re-establishment of wild poliovirus circulation in the Democratic Republic of Congo from 2006 to 2011 '
599	'KJ502339.1'	2011	'DRC'	'Importation and re-establishment of wild poliovirus circulation in the Democratic Republic of Congo from 2006 to 2011 '
600	'KJ502341.1'	2011	'DRC'	'Importation and re-establishment of wild poliovirus circulation in the Democratic Republic of Congo from 2006 to 2011 '
601	'KJ502347.1'	2011	'DRC'	'Importation and re-establishment of wild poliovirus circulation in the Democratic Republic of Congo from 2006 to 2011 '
602	'KJ502350.1'	2010	'DRC'	'Importation and re-establishment of wild poliovirus circulation in the Democratic Republic of Congo from 2006 to 2011 '
603	'KJ502351.1'	2011	'DRC'	'Importation and re-establishment of wild poliovirus circulation in the Democratic Republic of Congo from 2006 to 2011 '
604	'KJ502333.1'	2010	'DRC'	'Importation and re-establishment of wild poliovirus circulation in the Democratic Republic of Congo from 2006 to 2011 '
605	'KJ502340.1'	2011	'DRC'	'Importation and re-establishment of wild poliovirus circulation in the Democratic Republic of Congo from 2006 to 2011 '
606	'KJ502337.1'	2011	'DRC'	'Importation and re-establishment of wild poliovirus circulation in the Democratic Republic of Congo from 2006 to 2011 '
607	'KJ502334.1'	2010	'DRC'	'Importation and re-establishment of wild poliovirus circulation in the Democratic Republic of Congo from 2006 to 2011 '
608	'KJ502332.1'	2010	'DRC'	'Importation and re-establishment of wild poliovirus circulation in the Democratic Republic of Congo from 2006 to 2011 '
609	'KJ502349.1'	2011	'DRC'	'Importation and re-establishment of wild poliovirus circulation in the Democratic Republic of Congo from 2006 to 2011 '
610	'AY253225.1'	2001	'Bulgaria'	'Wild Poliovirus Transmission in India'
611	'KF992613.1'	2005	'Nigeria'	'Importation and re-establishment of Wild Poliovirus circulation in the Democratic Republic of Congo from 2006 to 2011 '
612	'AY221194.1'	2000	'Nigeria'	'The Mechanism of Poliovirus Eradication'
613	'JN393069.1'	2008	'Ghana'	'Interruption of poliovirus transmission in Ghana: molecular epidemiology of wild-type 1 poliovirus isolated from 1995 to 2008'
614	'JN393070.1'	2008	'Ghana'	'Interruption of poliovirus transmission in Ghana: molecular epidemiology of wild-type 1 poliovirus isolated from 1995 to 2008'
615	'JN393071.1'	2008	'Ghana'	'Interruption of poliovirus transmission in Ghana: molecular epidemiology of wild-type 1 poliovirus isolated from 1995 to 2008'
616	'JN393072.1'	2008	'Ghana'	'Interruption of poliovirus transmission in Ghana: molecular epidemiology of wild-type 1 poliovirus isolated from 1995 to 2008'
617	'JN393073.1'	2008	'Ghana'	'Interruption of poliovirus transmission in Ghana: molecular epidemiology of wild-type 1 poliovirus isolated from 1995 to 2008'
618	'JN393076.1'	2008	'Ghana'	'Interruption of poliovirus transmission in Ghana: molecular epidemiology of wild-type 1 poliovirus isolated from 1995 to 2008'
619	'JF313100.1'	2009	'Guinea'	'Poliovirus reference strains'
620	'JN393074.1'	2008	'Ghana'	'Interruption of poliovirus transmission in Ghana: molecular epidemiology of wild-type 1 poliovirus isolated from 1995 to 2008'
621	'JN393077.1'	2008	'Ghana'	'Interruption of poliovirus transmission in Ghana: molecular epidemiology of wild-type 1 poliovirus isolated from 1995 to 2008'
622	'JN393075.1'	2008	'Ghana'	'Interruption of poliovirus transmission in Ghana: molecular epidemiology of wild-type 1 poliovirus isolated from 1995 to 2008'
623	'HQ286314.1'	2009	'Nigeria'	'The Picornaviruses Chapter 26: The poliovirus eradication initiative '
624	'GU562890.1'	2004	'Nigeria'	'Poliovirus reference strains'
625	'AY221196.1'	2001	'Nigeria'	'The Mechanism of Poliovirus Eradication'
626	'AY618436.1'	1998	'Chad'	'Molecular epidemiology of wild poliovirus type 1 circulation in West and Central Africa, from 1997 to 1999, using genotyping with a restriction fragment length polymorphism assay '
627	'AY618441.1'	1998	'Chad'	'Molecular epidemiology of wild poliovirus type 1 circulation in West and Central Africa, from 1997 to 1999, using genotyping with a restriction fragment length polymorphism assay '
628	'AY618443.1'	1998	'Chad'	'Molecular epidemiology of wild poliovirus type 1 circulation in West and Central Africa, from 1997 to 1999, using genotyping with a restriction fragment length polymorphism assay '
629	'AY618444.1'	1998	'Chad'	'Molecular epidemiology of wild poliovirus type 1 circulation in West and Central Africa, from 1997 to 1999, using genotyping with a restriction fragment length polymorphism assay '
630	'AY221199.1'	1999	'Nigeria'	'The Mechanism of Poliovirus Eradication'
631	'AY618438.1'	1998	'Chad'	'Molecular epidemiology of wild poliovirus type 1 circulation in West and Central Africa, from 1997 to 1999, using genotyping with a restriction fragment length polymorphism assay '
632	'AY618439.1'	1998	'Chad'	'Molecular epidemiology of wild poliovirus type 1 circulation in West and Central Africa, from 1997 to 1999, using genotyping with a restriction fragment length polymorphism assay '
633	'AY221197.1'	2001	'Nigeria'	'The Mechanism of Poliovirus Eradication'
634	'AY618448.1'	1998	'Chad'	'Molecular epidemiology of wild poliovirus type 1 circulation in West and Central Africa, from 1997 to 1999, using genotyping with a restriction fragment length polymorphism assay '
635	'AY618435.1'	1998	'Chad'	'Molecular epidemiology of wild poliovirus type 1 circulation in West and Central Africa, from 1997 to 1999, using genotyping with a restriction fragment length polymorphism assay '
636	'AY618445.1'	1998	'Chad'	'Molecular epidemiology of wild poliovirus type 1 circulation in West and Central Africa, from 1997 to 1999, using genotyping with a restriction fragment length polymorphism assay '
637	'AY221198.1'	1999	'Nigeria'	'The Mechanism of Poliovirus Eradication'
638	'AY221195.1'	2000	'Nigeria'	'The Mechanism of Poliovirus Eradication'
639	'AY618440.1'	1998	'CentralAfricanRepublic'	'Molecular epidemiology of wild poliovirus type 1 circulation in West and Central Africa, from 1997 to 1999, using genotyping with a restriction fragment length polymorphism assay '
640	'AY618447.1'	1998	'Chad'	'Molecular epidemiology of wild poliovirus type 1 circulation in West and Central Africa, from 1997 to 1999, using genotyping with a restriction fragment length polymorphism assay '
641	'AY618446.1'	1998	'Chad'	'Molecular epidemiology of wild poliovirus type 1 circulation in West and Central Africa, from 1997 to 1999, using genotyping with a restriction fragment length polymorphism assay '
642	'AY221200.1'	2000	'Chad'	'The Mechanism of Poliovirus Eradication'
643	'AY618449.1'	1998	'Chad'	'Molecular epidemiology of wild poliovirus type 1 circulation in West and Central Africa, from 1997 to 1999, using genotyping with a restriction fragment length polymorphism assay '
644	'JN393046.1'	2003	'Ghana'	'Interruption of poliovirus transmission in Ghana: molecular epidemiology of wild-type 1 poliovirus isolated from 1995 to 2008'
645	'JN393048.1'	2003	'Ghana'	'Interruption of poliovirus transmission in Ghana: molecular epidemiology of wild-type 1 poliovirus isolated from 1995 to 2008'
646	'JN393049.1'	2003	'Ghana'	'Interruption of poliovirus transmission in Ghana: molecular epidemiology of wild-type 1 poliovirus isolated from 1995 to 2008'
647	'JN393050.1'	2003	'Ghana'	'Interruption of poliovirus transmission in Ghana: molecular epidemiology of wild-type 1 poliovirus isolated from 1995 to 2008'
648	'JN393051.1'	2003	'Ghana'	'Interruption of poliovirus transmission in Ghana: molecular epidemiology of wild-type 1 poliovirus isolated from 1995 to 2008'
649	'JN393052.1'	2003	'Ghana'	'Interruption of poliovirus transmission in Ghana: molecular epidemiology of wild-type 1 poliovirus isolated from 1995 to 2008'
650	'JN393054.1'	2003	'Ghana'	'Interruption of poliovirus transmission in Ghana: molecular epidemiology of wild-type 1 poliovirus isolated from 1995 to 2008'
651	'JN393055.1'	2003	'Ghana'	'Interruption of poliovirus transmission in Ghana: molecular epidemiology of wild-type 1 poliovirus isolated from 1995 to 2008'
652	'JN393060.1'	2003	'Ghana'	'Interruption of poliovirus transmission in Ghana: molecular epidemiology of wild-type 1 poliovirus isolated from 1995 to 2008'
653	'JN393062.1'	2003	'Ghana'	'Interruption of poliovirus transmission in Ghana: molecular epidemiology of wild-type 1 poliovirus isolated from 1995 to 2008'
654	'JN393063.1'	2003	'Ghana'	'Interruption of poliovirus transmission in Ghana: molecular epidemiology of wild-type 1 poliovirus isolated from 1995 to 2008'
655	'JN393065.1'	2003	'Ghana'	'Interruption of poliovirus transmission in Ghana: molecular epidemiology of wild-type 1 poliovirus isolated from 1995 to 2008'
656	'JN393059.1'	2003	'Ghana'	'Interruption of poliovirus transmission in Ghana: molecular epidemiology of wild-type 1 poliovirus isolated from 1995 to 2008'
657	'JN393066.1'	2003	'Ghana'	'Interruption of poliovirus transmission in Ghana: molecular epidemiology of wild-type 1 poliovirus isolated from 1995 to 2008'
658	'JN393068.1'	2003	'Ghana'	'Interruption of poliovirus transmission in Ghana: molecular epidemiology of wild-type 1 poliovirus isolated from 1995 to 2008'
659	'AY221191.1'	2001	'Nigeria'	'The Mechanism of Poliovirus Eradication'
660	'AY221192.1'	2001	'Nigeria'	'The Mechanism of Poliovirus Eradication'
661	'JN393064.1'	2003	'Ghana'	'Interruption of poliovirus transmission in Ghana: molecular epidemiology of wild-type 1 poliovirus isolated from 1995 to 2008'
662	'JN393058.1'	2003	'Ghana'	'Interruption of poliovirus transmission in Ghana: molecular epidemiology of wild-type 1 poliovirus isolated from 1995 to 2008'
663	'JN393067.1'	2003	'Ghana'	'Interruption of poliovirus transmission in Ghana: molecular epidemiology of wild-type 1 poliovirus isolated from 1995 to 2008'
664	'JN393057.1'	2003	'Ghana'	'Interruption of poliovirus transmission in Ghana: molecular epidemiology of wild-type 1 poliovirus isolated from 1995 to 2008'
665	'JN393053.1'	2003	'Ghana'	'Interruption of poliovirus transmission in Ghana: molecular epidemiology of wild-type 1 poliovirus isolated from 1995 to 2008'
666	'JN393047.1'	2003	'Ghana'	'Interruption of poliovirus transmission in Ghana: molecular epidemiology of wild-type 1 poliovirus isolated from 1995 to 2008'
667	'AY221193.1'	2001	'Nigeria'	'The Mechanism of Poliovirus Eradication'
668	'GU562891.1'	2001	'Nigeria'	'Poliovirus reference strains'
669	'AY618452.1'	1998	'Chad'	'Molecular epidemiology of wild poliovirus type 1 circulation in West and Central Africa, from 1997 to 1999, using genotyping with a restriction fragment length polymorphism assay '
670	'AY618453.1'	1998	'Chad'	'Molecular epidemiology of wild poliovirus type 1 circulation in West and Central Africa, from 1997 to 1999, using genotyping with a restriction fragment length polymorphism assay '
671	'AY618454.1'	1998	'Cameroon'	'Molecular epidemiology of wild poliovirus type 1 circulation in West and Central Africa, from 1997 to 1999, using genotyping with a restriction fragment length polymorphism assay '
672	'AY618455.1'	1998	'Chad'	'Molecular epidemiology of wild poliovirus type 1 circulation in West and Central Africa, from 1997 to 1999, using genotyping with a restriction fragment length polymorphism assay '
673	'AY618457.1'	1998	'Chad'	'Molecular epidemiology of wild poliovirus type 1 circulation in West and Central Africa, from 1997 to 1999, using genotyping with a restriction fragment length polymorphism assay '
674	'AY618458.1'	1998	'Chad'	'Molecular epidemiology of wild poliovirus type 1 circulation in West and Central Africa, from 1997 to 1999, using genotyping with a restriction fragment length polymorphism assay '
675	'AY618450.1'	1998	'Chad'	'Molecular epidemiology of wild poliovirus type 1 circulation in West and Central Africa, from 1997 to 1999, using genotyping with a restriction fragment length polymorphism assay '
676	'AY618451.1'	1998	'Chad'	'Molecular epidemiology of wild poliovirus type 1 circulation in West and Central Africa, from 1997 to 1999, using genotyping with a restriction fragment length polymorphism assay '
677	'AY618456.1'	1998	'Chad'	'Molecular epidemiology of wild poliovirus type 1 circulation in West and Central Africa, from 1997 to 1999, using genotyping with a restriction fragment length polymorphism assay '
678	'JN393056.1'	2003	'Ghana'	'Interruption of poliovirus transmission in Ghana: molecular epidemiology of wild-type 1 poliovirus isolated from 1995 to 2008'
679	'KF992615.1'	2011	'Nigeria'	'Importation and re-establishment of Wild Poliovirus circulation in the Democratic Republic of Congo from 2006 to 2011 '
680	'JF313101.1'	2010	'Chad'	'Poliovirus reference strains'
681	'AY618434.1'	1998	'Chad'	'Molecular epidemiology of wild poliovirus type 1 circulation in West and Central Africa, from 1997 to 1999, using genotyping with a restriction fragment length polymorphism assay '
682	'AY618442.1'	1998	'Chad'	'Molecular epidemiology of wild poliovirus type 1 circulation in West and Central Africa, from 1997 to 1999, using genotyping with a restriction fragment length polymorphism assay '
683	'HQ286308.1'	2001	'Afghanistan'	'The Picornaviruses Chapter 26: The poliovirus eradication initiative '
684	'AY221205.1'	2000	'Pakistan'	'The Mechanism of Poliovirus Eradication'
685	'AY221206.1'	2000	'Pakistan'	'The Mechanism of Poliovirus Eradication'
686	'AY221207.1'	2000	'Afghanistan'	'The Mechanism of Poliovirus Eradication'
687	'AY221208.1'	2001	'Afghanistan'	'The Mechanism of Poliovirus Eradication'
688	'AY221204.1'	2001	'Iran'	'The Mechanism of Poliovirus Eradication'
689	'AY221203.1'	1999	'Sudan'	'The Mechanism of Poliovirus Eradication'
690	'GU562892.1'	2002	'Pakistan'	'Poliovirus reference strains'
691	'AY221209.1'	2001	'Pakistan'	'The Mechanism of Poliovirus Eradication'
692	'AY221202.1'	1999	'Sudan'	'The Mechanism of Poliovirus Eradication'
693	'AY221201.1'	2001	'Sudan'	'The Mechanism of Poliovirus Eradication'
694	'AY221217.1'	2001	'Bulgaria'	'The Mechanism of Poliovirus Eradication'
695	'KJ502376.1'	2007	'DRC'	'Importation and re-establishment of wild poliovirus circulation in the Democratic Republic of Congo from 2006 to 2011 '
696	'KJ502377.1'	2007	'DRC'	'Importation and re-establishment of wild poliovirus circulation in the Democratic Republic of Congo from 2006 to 2011 '
697	'KJ460269.1'	2011	'Afghanistan'	'Molecular Characterization and Phylogenetic Relationship of Wild Type 1 Poliovirus Strains Circulating across Pakistan and Afghanistan Bordering Areas during 2010-2012 '
698	'KJ460270.1'	2011	'Pakistan'	'Molecular Characterization and Phylogenetic Relationship of Wild Type 1 Poliovirus Strains Circulating across Pakistan and Afghanistan Bordering Areas during 2010-2012 '
699	'JQ906449.1'	2007	'Pakistan'	'Genetic relationships and epidemiological links between wild type 1 poliovirus isolates in Pakistan and Afghanistan '
700	'JQ906451.1'	2007	'Pakistan'	'Genetic relationships and epidemiological links between wild type 1 poliovirus isolates in Pakistan and Afghanistan '
701	'JQ906530.1'	2007	'Afghanistan'	'Genetic relationships and epidemiological links between wild type 1 poliovirus isolates in Pakistan and Afghanistan '
702	'JQ906534.1'	2007	'Afghanistan'	'Genetic relationships and epidemiological links between wild type 1 poliovirus isolates in Pakistan and Afghanistan '
703	'JQ906531.1'	2007	'Afghanistan'	'Genetic relationships and epidemiological links between wild type 1 poliovirus isolates in Pakistan and Afghanistan '
704	'AY189879.1'	2001	'India'	'Environmental surveillance system to track wild poliovirus transmission '
705	'AF528773.1'	1977	'Peru'	'Calibration of a Clock for VP1 Nucleotide Evolution in Poliovirus Type 1 '
706	'AF528769.1'	1967	'Colombia'	'Calibration of a Clock for VP1 Nucleotide Evolution in Poliovirus Type 1 '
707	'AF111950.1'	1991	'China'	'Molecular evolution of a type 1 wild-vaccine poliovirus recombinant during widespread circulation in China '
708	'AF111952.1'	1991	'China'	'Molecular evolution of a type 1 wild-vaccine poliovirus recombinant during widespread circulation in China '
709	'AF111975.1'	1993	'China'	'Molecular evolution of a type 1 wild-vaccine poliovirus recombinant during widespread circulation in China '
710	'AF111973.1'	1992	'China'	'Molecular evolution of a type 1 wild-vaccine poliovirus recombinant during widespread circulation in China '
711	'AF111980.1'	1993	'China'	'Molecular evolution of a type 1 wild-vaccine poliovirus recombinant during widespread circulation in China '
712	'AF111974.1'	1992	'China'	'Molecular evolution of a type 1 wild-vaccine poliovirus recombinant during widespread circulation in China '
713	'AF111954.1'	1991	'China'	'Molecular evolution of a type 1 wild-vaccine poliovirus recombinant during widespread circulation in China '
714	'AF111955.1'	1991	'China'	'Molecular evolution of a type 1 wild-vaccine poliovirus recombinant during widespread circulation in China '
715	'AF111957.1'	1991	'China'	'Molecular evolution of a type 1 wild-vaccine poliovirus recombinant during widespread circulation in China '
716	'AF111958.1'	1991	'China'	'Molecular evolution of a type 1 wild-vaccine poliovirus recombinant during widespread circulation in China '
717	'AF111967.1'	1993	'China'	'Molecular evolution of a type 1 wild-vaccine poliovirus recombinant during widespread circulation in China '
718	'AF111968.1'	1993	'China'	'Molecular evolution of a type 1 wild-vaccine poliovirus recombinant during widespread circulation in China '
719	'AF111956.1'	1991	'China'	'Molecular evolution of a type 1 wild-vaccine poliovirus recombinant during widespread circulation in China '
720	'AF111959.1'	1992	'China'	'Molecular evolution of a type 1 wild-vaccine poliovirus recombinant during widespread circulation in China '
721	'AF111962.1'	1992	'China'	'Molecular evolution of a type 1 wild-vaccine poliovirus recombinant during widespread circulation in China '
722	'AF111965.1'	1993	'China'	'Molecular evolution of a type 1 wild-vaccine poliovirus recombinant during widespread circulation in China '
723	'AF111964.1'	1992	'China'	'Molecular evolution of a type 1 wild-vaccine poliovirus recombinant during widespread circulation in China '
724	'AF111960.1'	1992	'China'	'Molecular evolution of a type 1 wild-vaccine poliovirus recombinant during widespread circulation in China '
725	'AF111963.1'	1992	'China'	'Molecular evolution of a type 1 wild-vaccine poliovirus recombinant during widespread circulation in China '
726	'AF111969.1'	1993	'China'	'Molecular evolution of a type 1 wild-vaccine poliovirus recombinant during widespread circulation in China '
727	'AF111970.1'	1993	'China'	'Molecular evolution of a type 1 wild-vaccine poliovirus recombinant during widespread circulation in China '
728	'AF111971.1'	1991	'China'	'Molecular evolution of a type 1 wild-vaccine poliovirus recombinant during widespread circulation in China '
729	'AF111977.1'	1993	'China'	'Molecular evolution of a type 1 wild-vaccine poliovirus recombinant during widespread circulation in China '
730	'AF111978.1'	1993	'China'	'Molecular evolution of a type 1 wild-vaccine poliovirus recombinant during widespread circulation in China '
731	'AF111979.1'	1993	'China'	'Molecular evolution of a type 1 wild-vaccine poliovirus recombinant during widespread circulation in China '
732	'AF111972.1'	1991	'China'	'Molecular evolution of a type 1 wild-vaccine poliovirus recombinant during widespread circulation in China '
733	'AF111953.2'	1991	'China'	'Serial recombination during circulation of type 1 wild-vaccine recombinant polioviruses in China '
734	'AF111981.2'	1993	'China'	'Serial recombination during circulation of type 1 wild-vaccine recombinant polioviruses in China '
735	'AF111982.2'	1992	'China'	'Serial recombination during circulation of type 1 wild-vaccine recombinant polioviruses in China '
736	'AF111966.2'	1993	'China'	'Serial recombination during circulation of type 1 wild-vaccine recombinant polioviruses in China '
737	'AF111976.1'	1993	'China'	'Molecular evolution of a type 1 wild-vaccine poliovirus recombinant during widespread circulation in China '
738	'AF111951.1'	1991	'China'	'Molecular evolution of a type 1 wild-vaccine poliovirus recombinant during widespread circulation in China '
739	'KF992599.1'	2000	'Angola'	'Importation and re-establishment of Wild Poliovirus circulation in the Democratic Republic of Congo from 2006 to 2011 '
740	'KF992616.1'	2000	'DRC'	'Importation and re-establishment of Wild Poliovirus circulation in the Democratic Republic of Congo from 2006 to 2011 '
741	'AY221188.1'	2000	'Angola'	'The Mechanism of Poliovirus Eradication'
742	'AY221189.1'	1999	'Angola'	'The Mechanism of Poliovirus Eradication'
743	'KF992623.1'	1999	'DRC'	'Importation and re-establishment of Wild Poliovirus circulation in the Democratic Republic of Congo from 2006 to 2011 '
744	'AY221186.1'	2000	'Angola'	'The Mechanism of Poliovirus Eradication'
745	'AY221187.1'	2000	'CAV'	'The Mechanism of Poliovirus Eradication'
746	'JN393032.1'	1998	'Ghana'	'Interruption of poliovirus transmission in Ghana: molecular epidemiology of wild-type 1 poliovirus isolated from 1995 to 2008'
747	'JN393033.1'	1998	'Ghana'	'Interruption of poliovirus transmission in Ghana: molecular epidemiology of wild-type 1 poliovirus isolated from 1995 to 2008'
748	'JN393037.1'	1998	'Ghana'	'Interruption of poliovirus transmission in Ghana: molecular epidemiology of wild-type 1 poliovirus isolated from 1995 to 2008'
749	'JN393038.1'	1998	'Ghana'	'Interruption of poliovirus transmission in Ghana: molecular epidemiology of wild-type 1 poliovirus isolated from 1995 to 2008'
750	'JN393041.1'	1998	'Ghana'	'Interruption of poliovirus transmission in Ghana: molecular epidemiology of wild-type 1 poliovirus isolated from 1995 to 2008'
751	'AY618422.1'	1998	'Benin'	'Molecular epidemiology of wild poliovirus type 1 circulation in West and Central Africa, from 1997 to 1999, using genotyping with a restriction fragment length polymorphism assay '
752	'AY618423.1'	1998	'Benin'	'Molecular epidemiology of wild poliovirus type 1 circulation in West and Central Africa, from 1997 to 1999, using genotyping with a restriction fragment length polymorphism assay '
753	'AY618424.1'	1998	'BurkinaFaso'	'Molecular epidemiology of wild poliovirus type 1 circulation in West and Central Africa, from 1997 to 1999, using genotyping with a restriction fragment length polymorphism assay '
754	'AY618427.1'	1998	'Guinea'	'Molecular epidemiology of wild poliovirus type 1 circulation in West and Central Africa, from 1997 to 1999, using genotyping with a restriction fragment length polymorphism assay '
755	'JN393035.1'	1998	'Ghana'	'Interruption of poliovirus transmission in Ghana: molecular epidemiology of wild-type 1 poliovirus isolated from 1995 to 2008'
756	'JN393036.1'	1998	'Ghana'	'Interruption of poliovirus transmission in Ghana: molecular epidemiology of wild-type 1 poliovirus isolated from 1995 to 2008'
757	'JN393039.1'	1998	'Ghana'	'Interruption of poliovirus transmission in Ghana: molecular epidemiology of wild-type 1 poliovirus isolated from 1995 to 2008'
758	'JN393042.1'	1998	'Ghana'	'Interruption of poliovirus transmission in Ghana: molecular epidemiology of wild-type 1 poliovirus isolated from 1995 to 2008'
759	'JN393044.1'	1998	'Ghana'	'Interruption of poliovirus transmission in Ghana: molecular epidemiology of wild-type 1 poliovirus isolated from 1995 to 2008'
760	'JN393045.1'	1998	'Ghana'	'Interruption of poliovirus transmission in Ghana: molecular epidemiology of wild-type 1 poliovirus isolated from 1995 to 2008'
761	'AY618428.1'	1998	'Coted'Ivoire'	'Molecular epidemiology of wild poliovirus type 1 circulation in West and Central Africa, from 1997 to 1999, using genotyping with a restriction fragment length polymorphism assay '
762	'JN393040.1'	1999	'Ghana'	'Interruption of poliovirus transmission in Ghana: molecular epidemiology of wild-type 1 poliovirus isolated from 1995 to 2008'
763	'AY618425.1'	1998	'BurkinaFaso'	'Molecular epidemiology of wild poliovirus type 1 circulation in West and Central Africa, from 1997 to 1999, using genotyping with a restriction fragment length polymorphism assay '
764	'JN393034.1'	1998	'Ghana'	'Interruption of poliovirus transmission in Ghana: molecular epidemiology of wild-type 1 poliovirus isolated from 1995 to 2008'
765	'JN393031.1'	1998	'Ghana'	'Interruption of poliovirus transmission in Ghana: molecular epidemiology of wild-type 1 poliovirus isolated from 1995 to 2008'
766	'AY221183.1'	2001	'Nigeria'	'The Mechanism of Poliovirus Eradication'
767	'AY618429.1'	1998	'Niger'	'Molecular epidemiology of wild poliovirus type 1 circulation in West and Central Africa, from 1997 to 1999, using genotyping with a restriction fragment length polymorphism assay '
768	'AY618426.1'	1998	'Coted'Ivoire'	'Molecular epidemiology of wild poliovirus type 1 circulation in West and Central Africa, from 1997 to 1999, using genotyping with a restriction fragment length polymorphism assay '
769	'AY221182.1'	2000	'Nigeria'	'The Mechanism of Poliovirus Eradication'
770	'AY221185.1'	1999	'Nigeria'	'The Mechanism of Poliovirus Eradication'
771	'JN393016.1'	1996	'Ghana'	'Interruption of poliovirus transmission in Ghana: molecular epidemiology of wild-type 1 poliovirus isolated from 1995 to 2008'
772	'JN393018.1'	1996	'Ghana'	'Interruption of poliovirus transmission in Ghana: molecular epidemiology of wild-type 1 poliovirus isolated from 1995 to 2008'
773	'JN393020.1'	1996	'Ghana'	'Interruption of poliovirus transmission in Ghana: molecular epidemiology of wild-type 1 poliovirus isolated from 1995 to 2008'
774	'JN393025.1'	1997	'Ghana'	'Interruption of poliovirus transmission in Ghana: molecular epidemiology of wild-type 1 poliovirus isolated from 1995 to 2008'
775	'JN393026.1'	2000	'Ghana'	'Interruption of poliovirus transmission in Ghana: molecular epidemiology of wild-type 1 poliovirus isolated from 1995 to 2008'
776	'JN393028.1'	1998	'Ghana'	'Interruption of poliovirus transmission in Ghana: molecular epidemiology of wild-type 1 poliovirus isolated from 1995 to 2008'
777	'JN393029.1'	1998	'Ghana'	'Interruption of poliovirus transmission in Ghana: molecular epidemiology of wild-type 1 poliovirus isolated from 1995 to 2008'
778	'JN393043.1'	1998	'Ghana'	'Interruption of poliovirus transmission in Ghana: molecular epidemiology of wild-type 1 poliovirus isolated from 1995 to 2008'
779	'GU562889.1'	2000	'Ghana'	'Poliovirus reference strains'
780	'AY618431.1'	1998	'Coted'Ivoire'	'Molecular epidemiology of wild poliovirus type 1 circulation in West and Central Africa, from 1997 to 1999, using genotyping with a restriction fragment length polymorphism assay '
781	'AY618432.1'	1998	'Guinea'	'Molecular epidemiology of wild poliovirus type 1 circulation in West and Central Africa, from 1997 to 1999, using genotyping with a restriction fragment length polymorphism assay '
782	'JN393019.1'	1996	'Ghana'	'Interruption of poliovirus transmission in Ghana: molecular epidemiology of wild-type 1 poliovirus isolated from 1995 to 2008'
783	'JN393027.1'	1998	'Ghana'	'Interruption of poliovirus transmission in Ghana: molecular epidemiology of wild-type 1 poliovirus isolated from 1995 to 2008'
784	'JN393017.1'	1996	'Ghana'	'Interruption of poliovirus transmission in Ghana: molecular epidemiology of wild-type 1 poliovirus isolated from 1995 to 2008'
785	'JN393022.1'	1996	'Ghana'	'Interruption of poliovirus transmission in Ghana: molecular epidemiology of wild-type 1 poliovirus isolated from 1995 to 2008'
786	'JN393023.1'	1996	'Ghana'	'Interruption of poliovirus transmission in Ghana: molecular epidemiology of wild-type 1 poliovirus isolated from 1995 to 2008'
787	'AY618433.1'	1998	'Guinea'	'Molecular epidemiology of wild poliovirus type 1 circulation in West and Central Africa, from 1997 to 1999, using genotyping with a restriction fragment length polymorphism assay '
788	'AY618430.1'	1998	'Chad'	'Molecular epidemiology of wild poliovirus type 1 circulation in West and Central Africa, from 1997 to 1999, using genotyping with a restriction fragment length polymorphism assay '
789	'JN393024.1'	1997	'Ghana'	'Interruption of poliovirus transmission in Ghana: molecular epidemiology of wild-type 1 poliovirus isolated from 1995 to 2008'
790	'HQ286319.1'	2002	'Zambia'	'The Picornaviruses Chapter 26: The poliovirus eradication initiative '
791	'KF992600.1'	2001	'Angola'	'Importation and re-establishment of Wild Poliovirus circulation in the Democratic Republic of Congo from 2006 to 2011 '
792	'AY221190.1'	2001	'Angola'	'The Mechanism of Poliovirus Eradication'
793	'JN393021.1'	1996	'Ghana'	'Interruption of poliovirus transmission in Ghana: molecular epidemiology of wild-type 1 poliovirus isolated from 1995 to 2008'
794	'AY221184.1'	2001	'Mauritania'	'The Mechanism of Poliovirus Eradication'
795	'JN393014.1'	1995	'Ghana'	'Interruption of poliovirus transmission in Ghana: molecular epidemiology of wild-type 1 poliovirus isolated from 1995 to 2008'
796	'JN393015.1'	1995	'Ghana'	'Interruption of poliovirus transmission in Ghana: molecular epidemiology of wild-type 1 poliovirus isolated from 1995 to 2008'
797	'HQ286318.1'	1992	'VietNam'	'The Picornaviruses Chapter 26: The poliovirus eradication initiative '
798	'KJ460277.1'	2011	'Pakistan'	'Molecular Characterization and Phylogenetic Relationship of Wild Type 1 Poliovirus Strains Circulating across Pakistan and Afghanistan Bordering Areas during 2010-2012 '
799	'KJ460278.1'	2011	'Pakistan'	'Molecular Characterization and Phylogenetic Relationship of Wild Type 1 Poliovirus Strains Circulating across Pakistan and Afghanistan Bordering Areas during 2010-2012 '
800	'KJ460307.1'	2011	'Afghanistan'	'Molecular Characterization and Phylogenetic Relationship of Wild Type 1 Poliovirus Strains Circulating across Pakistan and Afghanistan Bordering Areas during 2010-2012 '
801	'KJ460311.1'	2011	'Pakistan'	'Molecular Characterization and Phylogenetic Relationship of Wild Type 1 Poliovirus Strains Circulating across Pakistan and Afghanistan Bordering Areas during 2010-2012 '
802	'AY221213.1'	1999	'India'	'The Mechanism of Poliovirus Eradication'
803	'AY189864.1'	2001	'India'	'Environmental surveillance system to track wild poliovirus transmission '
804	'AY618419.1'	1998	'Chad'	'Molecular epidemiology of wild poliovirus type 1 circulation in West and Central Africa, from 1997 to 1999, using genotyping with a restriction fragment length polymorphism assay '
805	'AY618420.1'	1998	'Chad'	'Molecular epidemiology of wild poliovirus type 1 circulation in West and Central Africa, from 1997 to 1999, using genotyping with a restriction fragment length polymorphism assay '
806	'AY618421.1'	1998	'Chad'	'Molecular epidemiology of wild poliovirus type 1 circulation in West and Central Africa, from 1997 to 1999, using genotyping with a restriction fragment length polymorphism assay '
807	'KJ460268.1'	2011	'Pakistan'	'Molecular Characterization and Phylogenetic Relationship of Wild Type 1 Poliovirus Strains Circulating across Pakistan and Afghanistan Bordering Areas during 2010-2012 '
808	'KF992614.1'	2006	'Nigeria'	'Importation and re-establishment of Wild Poliovirus circulation in the Democratic Republic of Congo from 2006 to 2011 '
809	'FJ436996.1'	2007	'Switzerland'	'Environmental Poliovirus Surveillance in Switzerland 2006-2008'
810	'HQ286316.1'	2009	'Sudan'	'The Picornaviruses Chapter 26: The poliovirus eradication initiative '
811	'JF838279.1'	2010	'RC'	'Robustness against serum neutralization of a poliovirus type 1 from a lethal epidemic of poliomyelitis in the Republic of Congo in 2010'
812	'JF838280.1'	2010	'RC'	'Robustness against serum neutralization of a poliovirus type 1 from a lethal epidemic of poliomyelitis in the Republic of Congo in 2010'
813	'JF838285.1'	2010	'RC'	'Robustness against serum neutralization of a poliovirus type 1 from a lethal epidemic of poliomyelitis in the Republic of Congo in 2010'
814	'JF838286.1'	2010	'RC'	'Robustness against serum neutralization of a poliovirus type 1 from a lethal epidemic of poliomyelitis in the Republic of Congo in 2010'
815	'JF838287.1'	2010	'RC'	'Robustness against serum neutralization of a poliovirus type 1 from a lethal epidemic of poliomyelitis in the Republic of Congo in 2010'
816	'JF838288.1'	2010	'RC'	'Robustness against serum neutralization of a poliovirus type 1 from a lethal epidemic of poliomyelitis in the Republic of Congo in 2010'
817	'JF838281.1'	2010	'RC'	'Robustness against serum neutralization of a poliovirus type 1 from a lethal epidemic of poliomyelitis in the Republic of Congo in 2010'
818	'JF838283.1'	2010	'RC'	'Robustness against serum neutralization of a poliovirus type 1 from a lethal epidemic of poliomyelitis in the Republic of Congo in 2010'
819	'JF838284.1'	2010	'RC'	'Robustness against serum neutralization of a poliovirus type 1 from a lethal epidemic of poliomyelitis in the Republic of Congo in 2010'
820	'JF838282.1'	2010	'RC'	'Robustness against serum neutralization of a poliovirus type 1 from a lethal epidemic of poliomyelitis in the Republic of Congo in 2010'
821	'JF838289.1'	2010	'RC'	'Robustness against serum neutralization of a poliovirus type 1 from a lethal epidemic of poliomyelitis in the Republic of Congo in 2010'
822	'KF992601.1'	2010	'Angola'	'Importation and re-establishment of Wild Poliovirus circulation in the Democratic Republic of Congo from 2006 to 2011 '
823	'KF992603.1'	2010	'Angola'	'Importation and re-establishment of Wild Poliovirus circulation in the Democratic Republic of Congo from 2006 to 2011 '
824	'KF992604.1'	2010	'Angola'	'Importation and re-establishment of Wild Poliovirus circulation in the Democratic Republic of Congo from 2006 to 2011 '
825	'KF992608.1'	2010	'DRC'	'Importation and re-establishment of Wild Poliovirus circulation in the Democratic Republic of Congo from 2006 to 2011 '
826	'KF992610.1'	2010	'DRC'	'Importation and re-establishment of Wild Poliovirus circulation in the Democratic Republic of Congo from 2006 to 2011 '
827	'KF992617.1'	2010	'DRC'	'Importation and re-establishment of Wild Poliovirus circulation in the Democratic Republic of Congo from 2006 to 2011 '
828	'KF992620.1'	2010	'DRC'	'Importation and re-establishment of Wild Poliovirus circulation in the Democratic Republic of Congo from 2006 to 2011 '
829	'KJ502396.1'	2011	'DRC'	'Importation and re-establishment of wild poliovirus circulation in the Democratic Republic of Congo from 2006 to 2011 '
830	'KJ502397.1'	2010	'DRC'	'Importation and re-establishment of wild poliovirus circulation in the Democratic Republic of Congo from 2006 to 2011 '
831	'KJ502398.1'	2011	'DRC'	'Importation and re-establishment of wild poliovirus circulation in the Democratic Republic of Congo from 2006 to 2011 '
832	'KJ502408.1'	2011	'DRC'	'Importation and re-establishment of wild poliovirus circulation in the Democratic Republic of Congo from 2006 to 2011 '
833	'KJ502409.1'	2011	'DRC'	'Importation and re-establishment of wild poliovirus circulation in the Democratic Republic of Congo from 2006 to 2011 '
834	'KJ502412.1'	2011	'DRC'	'Importation and re-establishment of wild poliovirus circulation in the Democratic Republic of Congo from 2006 to 2011 '
835	'KJ502413.1'	2011	'DRC'	'Importation and re-establishment of wild poliovirus circulation in the Democratic Republic of Congo from 2006 to 2011 '
836	'KJ502414.1'	2011	'DRC'	'Importation and re-establishment of wild poliovirus circulation in the Democratic Republic of Congo from 2006 to 2011 '
837	'KJ502415.1'	2011	'DRC'	'Importation and re-establishment of wild poliovirus circulation in the Democratic Republic of Congo from 2006 to 2011 '
838	'KJ502419.1'	2011	'DRC'	'Importation and re-establishment of wild poliovirus circulation in the Democratic Republic of Congo from 2006 to 2011 '
839	'KJ502420.1'	2011	'DRC'	'Importation and re-establishment of wild poliovirus circulation in the Democratic Republic of Congo from 2006 to 2011 '
840	'KJ502422.1'	2011	'DRC'	'Importation and re-establishment of wild poliovirus circulation in the Democratic Republic of Congo from 2006 to 2011 '
841	'KJ502423.1'	2011	'DRC'	'Importation and re-establishment of wild poliovirus circulation in the Democratic Republic of Congo from 2006 to 2011 '
842	'KJ502424.1'	2011	'DRC'	'Importation and re-establishment of wild poliovirus circulation in the Democratic Republic of Congo from 2006 to 2011 '
843	'KJ502425.1'	2011	'DRC'	'Importation and re-establishment of wild poliovirus circulation in the Democratic Republic of Congo from 2006 to 2011 '
844	'KJ502426.1'	2011	'DRC'	'Importation and re-establishment of wild poliovirus circulation in the Democratic Republic of Congo from 2006 to 2011 '
845	'KJ502428.1'	2011	'DRC'	'Importation and re-establishment of wild poliovirus circulation in the Democratic Republic of Congo from 2006 to 2011 '
846	'KJ502430.1'	2011	'DRC'	'Importation and re-establishment of wild poliovirus circulation in the Democratic Republic of Congo from 2006 to 2011 '
847	'KJ502431.1'	2011	'DRC'	'Importation and re-establishment of wild poliovirus circulation in the Democratic Republic of Congo from 2006 to 2011 '
848	'KJ502432.1'	2011	'DRC'	'Importation and re-establishment of wild poliovirus circulation in the Democratic Republic of Congo from 2006 to 2011 '
849	'KJ502433.1'	2011	'DRC'	'Importation and re-establishment of wild poliovirus circulation in the Democratic Republic of Congo from 2006 to 2011 '
850	'KJ502434.1'	2011	'DRC'	'Importation and re-establishment of wild poliovirus circulation in the Democratic Republic of Congo from 2006 to 2011 '
851	'KJ502435.1'	2011	'DRC'	'Importation and re-establishment of wild poliovirus circulation in the Democratic Republic of Congo from 2006 to 2011 '
852	'KJ502437.1'	2011	'DRC'	'Importation and re-establishment of wild poliovirus circulation in the Democratic Republic of Congo from 2006 to 2011 '
853	'KJ502439.1'	2011	'DRC'	'Importation and re-establishment of wild poliovirus circulation in the Democratic Republic of Congo from 2006 to 2011 '
854	'KJ502441.1'	2011	'DRC'	'Importation and re-establishment of wild poliovirus circulation in the Democratic Republic of Congo from 2006 to 2011 '
855	'KJ502442.1'	2011	'DRC'	'Importation and re-establishment of wild poliovirus circulation in the Democratic Republic of Congo from 2006 to 2011 '
856	'KJ502443.1'	2011	'DRC'	'Importation and re-establishment of wild poliovirus circulation in the Democratic Republic of Congo from 2006 to 2011 '
857	'KJ502444.1'	2011	'DRC'	'Importation and re-establishment of wild poliovirus circulation in the Democratic Republic of Congo from 2006 to 2011 '
858	'KJ502445.1'	2011	'DRC'	'Importation and re-establishment of wild poliovirus circulation in the Democratic Republic of Congo from 2006 to 2011 '
859	'KJ502447.1'	2011	'DRC'	'Importation and re-establishment of wild poliovirus circulation in the Democratic Republic of Congo from 2006 to 2011 '
860	'KJ502448.1'	2011	'DRC'	'Importation and re-establishment of wild poliovirus circulation in the Democratic Republic of Congo from 2006 to 2011 '
861	'KJ502450.1'	2011	'DRC'	'Importation and re-establishment of wild poliovirus circulation in the Democratic Republic of Congo from 2006 to 2011 '
862	'KJ502451.1'	2011	'DRC'	'Importation and re-establishment of wild poliovirus circulation in the Democratic Republic of Congo from 2006 to 2011 '
863	'KJ502452.1'	2011	'DRC'	'Importation and re-establishment of wild poliovirus circulation in the Democratic Republic of Congo from 2006 to 2011 '
864	'KJ502453.1'	2011	'DRC'	'Importation and re-establishment of wild poliovirus circulation in the Democratic Republic of Congo from 2006 to 2011 '
865	'KJ502454.1'	2011	'DRC'	'Importation and re-establishment of wild poliovirus circulation in the Democratic Republic of Congo from 2006 to 2011 '
866	'KJ502456.1'	2011	'DRC'	'Importation and re-establishment of wild poliovirus circulation in the Democratic Republic of Congo from 2006 to 2011 '
867	'KJ502457.1'	2011	'DRC'	'Importation and re-establishment of wild poliovirus circulation in the Democratic Republic of Congo from 2006 to 2011 '
868	'KJ502458.1'	2010	'DRC'	'Importation and re-establishment of wild poliovirus circulation in the Democratic Republic of Congo from 2006 to 2011 '
869	'KJ502467.1'	2011	'DRC'	'Importation and re-establishment of wild poliovirus circulation in the Democratic Republic of Congo from 2006 to 2011 '
870	'KJ502482.1'	2010	'DRC'	'Importation and re-establishment of wild poliovirus circulation in the Democratic Republic of Congo from 2006 to 2011 '
871	'KJ502485.1'	2010	'DRC'	'Importation and re-establishment of wild poliovirus circulation in the Democratic Republic of Congo from 2006 to 2011 '
872	'KJ502486.1'	2010	'DRC'	'Importation and re-establishment of wild poliovirus circulation in the Democratic Republic of Congo from 2006 to 2011 '
873	'KJ502487.1'	2010	'DRC'	'Importation and re-establishment of wild poliovirus circulation in the Democratic Republic of Congo from 2006 to 2011 '
874	'KJ502488.1'	2010	'DRC'	'Importation and re-establishment of wild poliovirus circulation in the Democratic Republic of Congo from 2006 to 2011 '
875	'KJ502489.1'	2010	'DRC'	'Importation and re-establishment of wild poliovirus circulation in the Democratic Republic of Congo from 2006 to 2011 '
876	'KJ502490.1'	2010	'DRC'	'Importation and re-establishment of wild poliovirus circulation in the Democratic Republic of Congo from 2006 to 2011 '
877	'KJ502491.1'	2010	'DRC'	'Importation and re-establishment of wild poliovirus circulation in the Democratic Republic of Congo from 2006 to 2011 '
878	'KJ502492.1'	2010	'DRC'	'Importation and re-establishment of wild poliovirus circulation in the Democratic Republic of Congo from 2006 to 2011 '
879	'KJ502494.1'	2010	'DRC'	'Importation and re-establishment of wild poliovirus circulation in the Democratic Republic of Congo from 2006 to 2011 '
880	'KJ502495.1'	2010	'DRC'	'Importation and re-establishment of wild poliovirus circulation in the Democratic Republic of Congo from 2006 to 2011 '
881	'KJ502496.1'	2010	'DRC'	'Importation and re-establishment of wild poliovirus circulation in the Democratic Republic of Congo from 2006 to 2011 '
882	'KJ502498.1'	2010	'DRC'	'Importation and re-establishment of wild poliovirus circulation in the Democratic Republic of Congo from 2006 to 2011 '
883	'KJ502499.1'	2010	'DRC'	'Importation and re-establishment of wild poliovirus circulation in the Democratic Republic of Congo from 2006 to 2011 '
884	'KJ502500.1'	2010	'DRC'	'Importation and re-establishment of wild poliovirus circulation in the Democratic Republic of Congo from 2006 to 2011 '
885	'KJ502501.1'	2010	'DRC'	'Importation and re-establishment of wild poliovirus circulation in the Democratic Republic of Congo from 2006 to 2011 '
886	'KJ502502.1'	2010	'DRC'	'Importation and re-establishment of wild poliovirus circulation in the Democratic Republic of Congo from 2006 to 2011 '
887	'KJ502504.1'	2010	'DRC'	'Importation and re-establishment of wild poliovirus circulation in the Democratic Republic of Congo from 2006 to 2011 '
888	'KJ502508.1'	2010	'DRC'	'Importation and re-establishment of wild poliovirus circulation in the Democratic Republic of Congo from 2006 to 2011 '
889	'KJ502516.1'	2010	'DRC'	'Importation and re-establishment of wild poliovirus circulation in the Democratic Republic of Congo from 2006 to 2011 '
890	'KJ502517.1'	2010	'DRC'	'Importation and re-establishment of wild poliovirus circulation in the Democratic Republic of Congo from 2006 to 2011 '
891	'KJ502518.1'	2010	'DRC'	'Importation and re-establishment of wild poliovirus circulation in the Democratic Republic of Congo from 2006 to 2011 '
892	'KJ502519.1'	2010	'DRC'	'Importation and re-establishment of wild poliovirus circulation in the Democratic Republic of Congo from 2006 to 2011 '
893	'KJ502521.1'	2010	'DRC'	'Importation and re-establishment of wild poliovirus circulation in the Democratic Republic of Congo from 2006 to 2011 '
894	'KJ502522.1'	2010	'DRC'	'Importation and re-establishment of wild poliovirus circulation in the Democratic Republic of Congo from 2006 to 2011 '
895	'KJ502523.1'	2010	'DRC'	'Importation and re-establishment of wild poliovirus circulation in the Democratic Republic of Congo from 2006 to 2011 '
896	'KJ502524.1'	2010	'DRC'	'Importation and re-establishment of wild poliovirus circulation in the Democratic Republic of Congo from 2006 to 2011 '
897	'KJ502525.1'	2010	'DRC'	'Importation and re-establishment of wild poliovirus circulation in the Democratic Republic of Congo from 2006 to 2011 '
898	'KJ502527.1'	2011	'DRC'	'Importation and re-establishment of wild poliovirus circulation in the Democratic Republic of Congo from 2006 to 2011 '
899	'KJ502528.1'	2011	'DRC'	'Importation and re-establishment of wild poliovirus circulation in the Democratic Republic of Congo from 2006 to 2011 '
900	'KJ502529.1'	2011	'DRC'	'Importation and re-establishment of wild poliovirus circulation in the Democratic Republic of Congo from 2006 to 2011 '
901	'KJ502530.1'	2010	'DRC'	'Importation and re-establishment of wild poliovirus circulation in the Democratic Republic of Congo from 2006 to 2011 '
902	'KJ502533.1'	2010	'DRC'	'Importation and re-establishment of wild poliovirus circulation in the Democratic Republic of Congo from 2006 to 2011 '
903	'KJ502534.1'	2010	'DRC'	'Importation and re-establishment of wild poliovirus circulation in the Democratic Republic of Congo from 2006 to 2011 '
904	'KJ502535.1'	2010	'DRC'	'Importation and re-establishment of wild poliovirus circulation in the Democratic Republic of Congo from 2006 to 2011 '
905	'KJ502536.1'	2010	'DRC'	'Importation and re-establishment of wild poliovirus circulation in the Democratic Republic of Congo from 2006 to 2011 '
906	'KJ502538.1'	2010	'DRC'	'Importation and re-establishment of wild poliovirus circulation in the Democratic Republic of Congo from 2006 to 2011 '
907	'KJ502539.1'	2010	'DRC'	'Importation and re-establishment of wild poliovirus circulation in the Democratic Republic of Congo from 2006 to 2011 '
908	'KJ502540.1'	2010	'DRC'	'Importation and re-establishment of wild poliovirus circulation in the Democratic Republic of Congo from 2006 to 2011 '
909	'KJ502543.1'	2010	'DRC'	'Importation and re-establishment of wild poliovirus circulation in the Democratic Republic of Congo from 2006 to 2011 '
910	'KJ502544.1'	2010	'DRC'	'Importation and re-establishment of wild poliovirus circulation in the Democratic Republic of Congo from 2006 to 2011 '
911	'KJ502545.1'	2010	'DRC'	'Importation and re-establishment of wild poliovirus circulation in the Democratic Republic of Congo from 2006 to 2011 '
912	'KJ502546.1'	2010	'DRC'	'Importation and re-establishment of wild poliovirus circulation in the Democratic Republic of Congo from 2006 to 2011 '
913	'KJ502547.1'	2010	'DRC'	'Importation and re-establishment of wild poliovirus circulation in the Democratic Republic of Congo from 2006 to 2011 '
914	'KJ502554.1'	2010	'DRC'	'Importation and re-establishment of wild poliovirus circulation in the Democratic Republic of Congo from 2006 to 2011 '
915	'KJ502555.1'	2010	'DRC'	'Importation and re-establishment of wild poliovirus circulation in the Democratic Republic of Congo from 2006 to 2011 '
916	'KJ502556.1'	2010	'DRC'	'Importation and re-establishment of wild poliovirus circulation in the Democratic Republic of Congo from 2006 to 2011 '
917	'KJ502557.1'	2010	'DRC'	'Importation and re-establishment of wild poliovirus circulation in the Democratic Republic of Congo from 2006 to 2011 '
918	'KJ502558.1'	2010	'DRC'	'Importation and re-establishment of wild poliovirus circulation in the Democratic Republic of Congo from 2006 to 2011 '
919	'KJ502559.1'	2010	'DRC'	'Importation and re-establishment of wild poliovirus circulation in the Democratic Republic of Congo from 2006 to 2011 '
920	'KF992605.1'	2010	'Angola'	'Importation and re-establishment of Wild Poliovirus circulation in the Democratic Republic of Congo from 2006 to 2011 '
921	'KF992618.1'	2010	'DRC'	'Importation and re-establishment of Wild Poliovirus circulation in the Democratic Republic of Congo from 2006 to 2011 '
922	'KJ502509.1'	2010	'DRC'	'Importation and re-establishment of wild poliovirus circulation in the Democratic Republic of Congo from 2006 to 2011 '
923	'KJ502510.1'	2010	'DRC'	'Importation and re-establishment of wild poliovirus circulation in the Democratic Republic of Congo from 2006 to 2011 '
924	'KF992609.1'	2010	'DRC'	'Importation and re-establishment of Wild Poliovirus circulation in the Democratic Republic of Congo from 2006 to 2011 '
925	'KJ502541.1'	2010	'DRC'	'Importation and re-establishment of wild poliovirus circulation in the Democratic Republic of Congo from 2006 to 2011 '
926	'KJ502410.1'	2011	'DRC'	'Importation and re-establishment of wild poliovirus circulation in the Democratic Republic of Congo from 2006 to 2011 '
927	'KJ502417.1'	2011	'DRC'	'Importation and re-establishment of wild poliovirus circulation in the Democratic Republic of Congo from 2006 to 2011 '
928	'KJ502401.1'	2011	'DRC'	'Importation and re-establishment of wild poliovirus circulation in the Democratic Republic of Congo from 2006 to 2011 '
929	'KJ502459.1'	2010	'DRC'	'Importation and re-establishment of wild poliovirus circulation in the Democratic Republic of Congo from 2006 to 2011 '
930	'KJ502531.1'	2010	'DRC'	'Importation and re-establishment of wild poliovirus circulation in the Democratic Republic of Congo from 2006 to 2011 '
931	'KJ502537.1'	2011	'DRC'	'Importation and re-establishment of wild poliovirus circulation in the Democratic Republic of Congo from 2006 to 2011 '
932	'KJ502418.1'	2011	'DRC'	'Importation and re-establishment of wild poliovirus circulation in the Democratic Republic of Congo from 2006 to 2011 '
933	'KJ502402.1'	2011	'DRC'	'Importation and re-establishment of wild poliovirus circulation in the Democratic Republic of Congo from 2006 to 2011 '
934	'KJ502493.1'	2010	'DRC'	'Importation and re-establishment of wild poliovirus circulation in the Democratic Republic of Congo from 2006 to 2011 '
935	'KJ502542.1'	2010	'DRC'	'Importation and re-establishment of wild poliovirus circulation in the Democratic Republic of Congo from 2006 to 2011 '
936	'KJ502548.1'	2011	'DRC'	'Importation and re-establishment of wild poliovirus circulation in the Democratic Republic of Congo from 2006 to 2011 '
937	'KJ502549.1'	2011	'DRC'	'Importation and re-establishment of wild poliovirus circulation in the Democratic Republic of Congo from 2006 to 2011 '
938	'KJ502436.1'	2011	'DRC'	'Importation and re-establishment of wild poliovirus circulation in the Democratic Republic of Congo from 2006 to 2011 '
939	'KJ502446.1'	2011	'DRC'	'Importation and re-establishment of wild poliovirus circulation in the Democratic Republic of Congo from 2006 to 2011 '
940	'KJ502462.1'	2010	'DRC'	'Importation and re-establishment of wild poliovirus circulation in the Democratic Republic of Congo from 2006 to 2011 '
941	'KJ502463.1'	2010	'DRC'	'Importation and re-establishment of wild poliovirus circulation in the Democratic Republic of Congo from 2006 to 2011 '
942	'KJ502464.1'	2010	'DRC'	'Importation and re-establishment of wild poliovirus circulation in the Democratic Republic of Congo from 2006 to 2011 '
943	'KJ502465.1'	2010	'DRC'	'Importation and re-establishment of wild poliovirus circulation in the Democratic Republic of Congo from 2006 to 2011 '
944	'KJ502466.1'	2010	'DRC'	'Importation and re-establishment of wild poliovirus circulation in the Democratic Republic of Congo from 2006 to 2011 '
945	'KJ502429.1'	2011	'DRC'	'Importation and re-establishment of wild poliovirus circulation in the Democratic Republic of Congo from 2006 to 2011 '
946	'KJ502400.1'	2011	'DRC'	'Importation and re-establishment of wild poliovirus circulation in the Democratic Republic of Congo from 2006 to 2011 '
947	'KJ502560.1'	2010	'DRC'	'Importation and re-establishment of wild poliovirus circulation in the Democratic Republic of Congo from 2006 to 2011 '
948	'KF992602.1'	2010	'Angola'	'Importation and re-establishment of Wild Poliovirus circulation in the Democratic Republic of Congo from 2006 to 2011 '
949	'KF992621.1'	2010	'DRC'	'Importation and re-establishment of Wild Poliovirus circulation in the Democratic Republic of Congo from 2006 to 2011 '
950	'KJ502395.1'	2011	'DRC'	'Importation and re-establishment of wild poliovirus circulation in the Democratic Republic of Congo from 2006 to 2011 '
951	'KJ502427.1'	2011	'DRC'	'Importation and re-establishment of wild poliovirus circulation in the Democratic Republic of Congo from 2006 to 2011 '
952	'KJ502438.1'	2011	'DRC'	'Importation and re-establishment of wild poliovirus circulation in the Democratic Republic of Congo from 2006 to 2011 '
953	'KJ502455.1'	2011	'DRC'	'Importation and re-establishment of wild poliovirus circulation in the Democratic Republic of Congo from 2006 to 2011 '
954	'KJ502512.1'	2010	'DRC'	'Importation and re-establishment of wild poliovirus circulation in the Democratic Republic of Congo from 2006 to 2011 '
955	'KJ502514.1'	2010	'DRC'	'Importation and re-establishment of wild poliovirus circulation in the Democratic Republic of Congo from 2006 to 2011 '
956	'KJ502515.1'	2010	'DRC'	'Importation and re-establishment of wild poliovirus circulation in the Democratic Republic of Congo from 2006 to 2011 '
957	'KJ502513.1'	2010	'DRC'	'Importation and re-establishment of wild poliovirus circulation in the Democratic Republic of Congo from 2006 to 2011 '
958	'KJ502411.1'	2011	'DRC'	'Importation and re-establishment of wild poliovirus circulation in the Democratic Republic of Congo from 2006 to 2011 '
959	'KJ502449.1'	2011	'DRC'	'Importation and re-establishment of wild poliovirus circulation in the Democratic Republic of Congo from 2006 to 2011 '
960	'KJ502511.1'	2010	'DRC'	'Importation and re-establishment of wild poliovirus circulation in the Democratic Republic of Congo from 2006 to 2011 '
961	'KJ502461.1'	2010	'DRC'	'Importation and re-establishment of wild poliovirus circulation in the Democratic Republic of Congo from 2006 to 2011 '
962	'KF992622.1'	2010	'DRC'	'Importation and re-establishment of Wild Poliovirus circulation in the Democratic Republic of Congo from 2006 to 2011 '
963	'KJ502406.1'	2011	'DRC'	'Importation and re-establishment of wild poliovirus circulation in the Democratic Republic of Congo from 2006 to 2011 '
964	'KJ502484.1'	2010	'DRC'	'Importation and re-establishment of wild poliovirus circulation in the Democratic Republic of Congo from 2006 to 2011 '
965	'KJ502505.1'	2010	'DRC'	'Importation and re-establishment of wild poliovirus circulation in the Democratic Republic of Congo from 2006 to 2011 '
966	'KJ502506.1'	2010	'DRC'	'Importation and re-establishment of wild poliovirus circulation in the Democratic Republic of Congo from 2006 to 2011 '
967	'KJ502507.1'	2010	'DRC'	'Importation and re-establishment of wild poliovirus circulation in the Democratic Republic of Congo from 2006 to 2011 '
968	'KJ502552.1'	2011	'DRC'	'Importation and re-establishment of wild poliovirus circulation in the Democratic Republic of Congo from 2006 to 2011 '
969	'KJ502520.1'	2010	'DRC'	'Importation and re-establishment of wild poliovirus circulation in the Democratic Republic of Congo from 2006 to 2011 '
970	'KJ502421.1'	2011	'DRC'	'Importation and re-establishment of wild poliovirus circulation in the Democratic Republic of Congo from 2006 to 2011 '
971	'KJ502405.1'	2011	'DRC'	'Importation and re-establishment of wild poliovirus circulation in the Democratic Republic of Congo from 2006 to 2011 '
972	'KJ502407.1'	2011	'DRC'	'Importation and re-establishment of wild poliovirus circulation in the Democratic Republic of Congo from 2006 to 2011 '
973	'KJ502483.1'	2010	'DRC'	'Importation and re-establishment of wild poliovirus circulation in the Democratic Republic of Congo from 2006 to 2011 '
974	'KJ502440.1'	2011	'DRC'	'Importation and re-establishment of wild poliovirus circulation in the Democratic Republic of Congo from 2006 to 2011 '
975	'KJ502468.1'	2010	'DRC'	'Importation and re-establishment of wild poliovirus circulation in the Democratic Republic of Congo from 2006 to 2011 '
976	'KJ502469.1'	2010	'DRC'	'Importation and re-establishment of wild poliovirus circulation in the Democratic Republic of Congo from 2006 to 2011 '
977	'KJ502472.1'	2010	'DRC'	'Importation and re-establishment of wild poliovirus circulation in the Democratic Republic of Congo from 2006 to 2011 '
978	'KJ502550.1'	2011	'DRC'	'Importation and re-establishment of wild poliovirus circulation in the Democratic Republic of Congo from 2006 to 2011 '
979	'KJ502470.1'	2010	'DRC'	'Importation and re-establishment of wild poliovirus circulation in the Democratic Republic of Congo from 2006 to 2011 '
980	'KJ502475.1'	2011	'DRC'	'Importation and re-establishment of wild poliovirus circulation in the Democratic Republic of Congo from 2006 to 2011 '
981	'KJ502476.1'	2010	'DRC'	'Importation and re-establishment of wild poliovirus circulation in the Democratic Republic of Congo from 2006 to 2011 '
982	'KJ502478.1'	2010	'DRC'	'Importation and re-establishment of wild poliovirus circulation in the Democratic Republic of Congo from 2006 to 2011 '
983	'KJ502480.1'	2010	'DRC'	'Importation and re-establishment of wild poliovirus circulation in the Democratic Republic of Congo from 2006 to 2011 '
984	'KJ502481.1'	2010	'DRC'	'Importation and re-establishment of wild poliovirus circulation in the Democratic Republic of Congo from 2006 to 2011 '
985	'KJ502471.1'	2010	'DRC'	'Importation and re-establishment of wild poliovirus circulation in the Democratic Republic of Congo from 2006 to 2011 '
986	'KJ502479.1'	2010	'DRC'	'Importation and re-establishment of wild poliovirus circulation in the Democratic Republic of Congo from 2006 to 2011 '
987	'KJ502473.1'	2010	'DRC'	'Importation and re-establishment of wild poliovirus circulation in the Democratic Republic of Congo from 2006 to 2011 '
988	'KJ502474.1'	2010	'DRC'	'Importation and re-establishment of wild poliovirus circulation in the Democratic Republic of Congo from 2006 to 2011 '
989	'KJ502460.1'	2010	'DRC'	'Importation and re-establishment of wild poliovirus circulation in the Democratic Republic of Congo from 2006 to 2011 '
990	'KJ502503.1'	2010	'DRC'	'Importation and re-establishment of wild poliovirus circulation in the Democratic Republic of Congo from 2006 to 2011 '
991	'KJ502416.1'	2011	'DRC'	'Importation and re-establishment of wild poliovirus circulation in the Democratic Republic of Congo from 2006 to 2011 '
992	'KJ502526.1'	2010	'DRC'	'Importation and re-establishment of wild poliovirus circulation in the Democratic Republic of Congo from 2006 to 2011 '
993	'KJ502497.1'	2010	'DRC'	'Importation and re-establishment of wild poliovirus circulation in the Democratic Republic of Congo from 2006 to 2011 '
994	'KJ502553.1'	2011	'DRC'	'Importation and re-establishment of wild poliovirus circulation in the Democratic Republic of Congo from 2006 to 2011 '
995	'KJ502404.1'	2011	'DRC'	'Importation and re-establishment of wild poliovirus circulation in the Democratic Republic of Congo from 2006 to 2011 '
996	'KJ502403.1'	2011	'DRC'	'Importation and re-establishment of wild poliovirus circulation in the Democratic Republic of Congo from 2006 to 2011 '
997	'KJ502532.1'	2010	'DRC'	'Importation and re-establishment of wild poliovirus circulation in the Democratic Republic of Congo from 2006 to 2011 '
998	'KJ502399.1'	2011	'DRC'	'Importation and re-establishment of wild poliovirus circulation in the Democratic Republic of Congo from 2006 to 2011 '
999	'KJ502477.1'	2010	'DRC'	'Importation and re-establishment of wild poliovirus circulation in the Democratic Republic of Congo from 2006 to 2011 '
1000	'KJ502551.1'	2011	'DRC'	'Importation and re-establishment of wild poliovirus circulation in the Democratic Republic of Congo from 2006 to 2011 '
1001	'KJ502327.1'	2007	'DRC'	'Importation and re-establishment of wild poliovirus circulation in the Democratic Republic of Congo from 2006 to 2011 '
1002	'GU951791.1'	2007	'DRC'	'Identification and molecular characterisation of an Indian genotype of poliovirus type 1 isolated during outbreaks of poliomyelitis in the Democratic Republic of Congo (DRC) from 2006 - 2008 '
1003	'KJ502366.1'	2007	'DRC'	'Importation and re-establishment of wild poliovirus circulation in the Democratic Republic of Congo from 2006 to 2011 '
1004	'GU951794.1'	2007	'DRC'	'Identification and molecular characterisation of an Indian genotype of poliovirus type 1 isolated during outbreaks of poliomyelitis in the Democratic Republic of Congo (DRC) from 2006 - 2008 '
1005	'KC832519.1'	2000	'Egypt'	'Evolution of type 2 vaccine derived poliovirus lineages. Evidence for codon-specific positive selection at three distinct locations on capsid wall '
1006	'KC832520.1'	2000	'Egypt'	'Evolution of type 2 vaccine derived poliovirus lineages. Evidence for codon-specific positive selection at three distinct locations on capsid wall '
1007	'KC832523.1'	2001	'Egypt'	'Evolution of type 2 vaccine derived poliovirus lineages. Evidence for codon-specific positive selection at three distinct locations on capsid wall '
1008	'KC832527.1'	2001	'Egypt'	'Evolution of type 2 vaccine derived poliovirus lineages. Evidence for codon-specific positive selection at three distinct locations on capsid wall '
1009	'KC832529.1'	2001	'Egypt'	'Evolution of type 2 vaccine derived poliovirus lineages. Evidence for codon-specific positive selection at three distinct locations on capsid wall '
1010	'KC832532.1'	2001	'Egypt'	'Evolution of type 2 vaccine derived poliovirus lineages. Evidence for codon-specific positive selection at three distinct locations on capsid wall '
1011	'KC832535.1'	2001	'Egypt'	'Evolution of type 2 vaccine derived poliovirus lineages. Evidence for codon-specific positive selection at three distinct locations on capsid wall '
1012	'KC832540.1'	2001	'Egypt'	'Evolution of type 2 vaccine derived poliovirus lineages. Evidence for codon-specific positive selection at three distinct locations on capsid wall '
1013	'KC832541.1'	2001	'Egypt'	'Evolution of type 2 vaccine derived poliovirus lineages. Evidence for codon-specific positive selection at three distinct locations on capsid wall '
1014	'KC832545.1'	2001	'Egypt'	'Evolution of type 2 vaccine derived poliovirus lineages. Evidence for codon-specific positive selection at three distinct locations on capsid wall '
1015	'KC832549.1'	2001	'Egypt'	'Evolution of type 2 vaccine derived poliovirus lineages. Evidence for codon-specific positive selection at three distinct locations on capsid wall '
1016	'KC832552.1'	2001	'Egypt'	'Evolution of type 2 vaccine derived poliovirus lineages. Evidence for codon-specific positive selection at three distinct locations on capsid wall '
1017	'KC832553.1'	2001	'Egypt'	'Evolution of type 2 vaccine derived poliovirus lineages. Evidence for codon-specific positive selection at three distinct locations on capsid wall '
1018	'KC832564.1'	2001	'Egypt'	'Evolution of type 2 vaccine derived poliovirus lineages. Evidence for codon-specific positive selection at three distinct locations on capsid wall '
1019	'KC832566.1'	2001	'Egypt'	'Evolution of type 2 vaccine derived poliovirus lineages. Evidence for codon-specific positive selection at three distinct locations on capsid wall '
1020	'KC832600.1'	2001	'Egypt'	'Evolution of type 2 vaccine derived poliovirus lineages. Evidence for codon-specific positive selection at three distinct locations on capsid wall '
1021	'KC832602.1'	2001	'Egypt'	'Evolution of type 2 vaccine derived poliovirus lineages. Evidence for codon-specific positive selection at three distinct locations on capsid wall '
1022	'KC832608.1'	2001	'Egypt'	'Evolution of type 2 vaccine derived poliovirus lineages. Evidence for codon-specific positive selection at three distinct locations on capsid wall '
1023	'KC832610.1'	2001	'Egypt'	'Evolution of type 2 vaccine derived poliovirus lineages. Evidence for codon-specific positive selection at three distinct locations on capsid wall '
1024	'KC832627.1'	2002	'Egypt'	'Evolution of type 2 vaccine derived poliovirus lineages. Evidence for codon-specific positive selection at three distinct locations on capsid wall '
1025	'KC832632.1'	2002	'Egypt'	'Evolution of type 2 vaccine derived poliovirus lineages. Evidence for codon-specific positive selection at three distinct locations on capsid wall '
1026	'AY221221.1'	2001	'Egypt'	'The Mechanism of Poliovirus Eradication'
1027	'AY528659.1'	2002	'Egypt'	'Environmental surveillance of wild poliovirus circulation in Egypt--balancing between detection sensitivity and workload '
1028	'AY531130.1'	2001	'Egypt'	'Environmental surveillance of wild poliovirus circulation in Egypt--balancing between detection sensitivity and workload '
1029	'AY531131.1'	2001	'Egypt'	'Environmental surveillance of wild poliovirus circulation in Egypt--balancing between detection sensitivity and workload '
1030	'AY531133.1'	2001	'Egypt'	'Environmental surveillance of wild poliovirus circulation in Egypt--balancing between detection sensitivity and workload '
1031	'AY531134.1'	2002	'Egypt'	'Environmental surveillance of wild poliovirus circulation in Egypt--balancing between detection sensitivity and workload '
1032	'AY531135.1'	2001	'Egypt'	'Environmental surveillance of wild poliovirus circulation in Egypt--balancing between detection sensitivity and workload '
1033	'AY531165.1'	2002	'Egypt'	'Environmental surveillance of wild poliovirus circulation in Egypt--balancing between detection sensitivity and workload '
1034	'AY531166.1'	2001	'Egypt'	'Environmental surveillance of wild poliovirus circulation in Egypt--balancing between detection sensitivity and workload '
1035	'AY531179.1'	2001	'Egypt'	'Environmental surveillance of wild poliovirus circulation in Egypt--balancing between detection sensitivity and workload '
1036	'AY531183.1'	2001	'Egypt'	'Environmental surveillance of wild poliovirus circulation in Egypt--balancing between detection sensitivity and workload '
1037	'AY531186.1'	2001	'Egypt'	'Environmental surveillance of wild poliovirus circulation in Egypt--balancing between detection sensitivity and workload '
1038	'AY531194.1'	2001	'Egypt'	'Environmental surveillance of wild poliovirus circulation in Egypt--balancing between detection sensitivity and workload '
1039	'AF545108.1'	2001	'Egypt'	'Prolonged detection of indigenous wild polioviruses in sewage from communities in Egypt '
1040	'AF545109.1'	2001	'Egypt'	'Prolonged detection of indigenous wild polioviruses in sewage from communities in Egypt '
1041	'AF545110.1'	2001	'Egypt'	'Prolonged detection of indigenous wild polioviruses in sewage from communities in Egypt '
1042	'AF545112.1'	2001	'Egypt'	'Prolonged detection of indigenous wild polioviruses in sewage from communities in Egypt '
1043	'AF545121.1'	2001	'Egypt'	'Prolonged detection of indigenous wild polioviruses in sewage from communities in Egypt '
1044	'AF545122.1'	2001	'Egypt'	'Prolonged detection of indigenous wild polioviruses in sewage from communities in Egypt '
1045	'AF545127.1'	2001	'Egypt'	'Prolonged detection of indigenous wild polioviruses in sewage from communities in Egypt '
1046	'AF545128.1'	2001	'Egypt'	'Prolonged detection of indigenous wild polioviruses in sewage from communities in Egypt '
1047	'AF545129.1'	2001	'Egypt'	'Prolonged detection of indigenous wild polioviruses in sewage from communities in Egypt '
1048	'AF545130.1'	2001	'Egypt'	'Prolonged detection of indigenous wild polioviruses in sewage from communities in Egypt '
1049	'AF545139.1'	2001	'Egypt'	'Prolonged detection of indigenous wild polioviruses in sewage from communities in Egypt '
1050	'AF545172.1'	2001	'Egypt'	'Prolonged detection of indigenous wild polioviruses in sewage from communities in Egypt '
1051	'AF545173.1'	2001	'Egypt'	'Prolonged detection of indigenous wild polioviruses in sewage from communities in Egypt '
1052	'AF545175.1'	2001	'Egypt'	'Prolonged detection of indigenous wild polioviruses in sewage from communities in Egypt '
1053	'AF545176.1'	2001	'Egypt'	'Prolonged detection of indigenous wild polioviruses in sewage from communities in Egypt '
1054	'AF545177.1'	2001	'Egypt'	'Prolonged detection of indigenous wild polioviruses in sewage from communities in Egypt '
1055	'KC832528.1'	2001	'Egypt'	'Evolution of type 2 vaccine derived poliovirus lineages. Evidence for codon-specific positive selection at three distinct locations on capsid wall '
1056	'AY531132.1'	2001	'Egypt'	'Environmental surveillance of wild poliovirus circulation in Egypt--balancing between detection sensitivity and workload '
1057	'KC832557.1'	2001	'Egypt'	'Evolution of type 2 vaccine derived poliovirus lineages. Evidence for codon-specific positive selection at three distinct locations on capsid wall '
1058	'AF545148.1'	2001	'Egypt'	'Prolonged detection of indigenous wild polioviruses in sewage from communities in Egypt '
1059	'KC832643.1'	2003	'Egypt'	'Evolution of type 2 vaccine derived poliovirus lineages. Evidence for codon-specific positive selection at three distinct locations on capsid wall '
1060	'AY528663.1'	2003	'Egypt'	'Environmental surveillance of wild poliovirus circulation in Egypt--balancing between detection sensitivity and workload '
1061	'KC832654.1'	2003	'Egypt'	'Evolution of type 2 vaccine derived poliovirus lineages. Evidence for codon-specific positive selection at three distinct locations on capsid wall '
1062	'KC832521.1'	2000	'Egypt'	'Evolution of type 2 vaccine derived poliovirus lineages. Evidence for codon-specific positive selection at three distinct locations on capsid wall '
1063	'KC832555.1'	2001	'Egypt'	'Evolution of type 2 vaccine derived poliovirus lineages. Evidence for codon-specific positive selection at three distinct locations on capsid wall '
1064	'KC832556.1'	2001	'Egypt'	'Evolution of type 2 vaccine derived poliovirus lineages. Evidence for codon-specific positive selection at three distinct locations on capsid wall '
1065	'KC832584.1'	2001	'Egypt'	'Evolution of type 2 vaccine derived poliovirus lineages. Evidence for codon-specific positive selection at three distinct locations on capsid wall '
1066	'KC832601.1'	2001	'Egypt'	'Evolution of type 2 vaccine derived poliovirus lineages. Evidence for codon-specific positive selection at three distinct locations on capsid wall '
1067	'AY531178.1'	2001	'Egypt'	'Environmental surveillance of wild poliovirus circulation in Egypt--balancing between detection sensitivity and workload '
1068	'AY531187.1'	2001	'Egypt'	'Environmental surveillance of wild poliovirus circulation in Egypt--balancing between detection sensitivity and workload '
1069	'AY531195.1'	2001	'Egypt'	'Environmental surveillance of wild poliovirus circulation in Egypt--balancing between detection sensitivity and workload '
1070	'AF545168.1'	2001	'Egypt'	'Prolonged detection of indigenous wild polioviruses in sewage from communities in Egypt '
1071	'AF545169.1'	2001	'Egypt'	'Prolonged detection of indigenous wild polioviruses in sewage from communities in Egypt '
1072	'AY528660.1'	2002	'Egypt'	'Environmental surveillance of wild poliovirus circulation in Egypt--balancing between detection sensitivity and workload '
1073	'KC832550.1'	2001	'Egypt'	'Evolution of type 2 vaccine derived poliovirus lineages. Evidence for codon-specific positive selection at three distinct locations on capsid wall '
1074	'KC832559.1'	2001	'Egypt'	'Evolution of type 2 vaccine derived poliovirus lineages. Evidence for codon-specific positive selection at three distinct locations on capsid wall '
1075	'KC832565.1'	2001	'Egypt'	'Evolution of type 2 vaccine derived poliovirus lineages. Evidence for codon-specific positive selection at three distinct locations on capsid wall '
1076	'KC832571.1'	2001	'Egypt'	'Evolution of type 2 vaccine derived poliovirus lineages. Evidence for codon-specific positive selection at three distinct locations on capsid wall '
1077	'AY221222.1'	1999	'Egypt'	'The Mechanism of Poliovirus Eradication'
1078	'AY531182.1'	2001	'Egypt'	'Environmental surveillance of wild poliovirus circulation in Egypt--balancing between detection sensitivity and workload '
1079	'AF545178.1'	2001	'Egypt'	'Prolonged detection of indigenous wild polioviruses in sewage from communities in Egypt '
1080	'AF545179.1'	2001	'Egypt'	'Prolonged detection of indigenous wild polioviruses in sewage from communities in Egypt '
1081	'AF545180.1'	2001	'Egypt'	'Prolonged detection of indigenous wild polioviruses in sewage from communities in Egypt '
1082	'AF545181.1'	2001	'Egypt'	'Prolonged detection of indigenous wild polioviruses in sewage from communities in Egypt '
1083	'KC832607.1'	2001	'Egypt'	'Evolution of type 2 vaccine derived poliovirus lineages. Evidence for codon-specific positive selection at three distinct locations on capsid wall '
1084	'AF545113.1'	2001	'Egypt'	'Prolonged detection of indigenous wild polioviruses in sewage from communities in Egypt '
1085	'KC832579.1'	2001	'Egypt'	'Evolution of type 2 vaccine derived poliovirus lineages. Evidence for codon-specific positive selection at three distinct locations on capsid wall '
1086	'AF545120.1'	2001	'Egypt'	'Prolonged detection of indigenous wild polioviruses in sewage from communities in Egypt '
1087	'KC832604.1'	2001	'Egypt'	'Evolution of type 2 vaccine derived poliovirus lineages. Evidence for codon-specific positive selection at three distinct locations on capsid wall '
1088	'AF545116.1'	2001	'Egypt'	'Prolonged detection of indigenous wild polioviruses in sewage from communities in Egypt '
1089	'AF545153.1'	2001	'Egypt'	'Prolonged detection of indigenous wild polioviruses in sewage from communities in Egypt '
1090	'AF545154.1'	2001	'Egypt'	'Prolonged detection of indigenous wild polioviruses in sewage from communities in Egypt '
1091	'KC832548.1'	2001	'Egypt'	'Evolution of type 2 vaccine derived poliovirus lineages. Evidence for codon-specific positive selection at three distinct locations on capsid wall '
1092	'AF545167.1'	2001	'Egypt'	'Prolonged detection of indigenous wild polioviruses in sewage from communities in Egypt '
1093	'KC832633.1'	2002	'Egypt'	'Evolution of type 2 vaccine derived poliovirus lineages. Evidence for codon-specific positive selection at three distinct locations on capsid wall '
1094	'KC832634.1'	2002	'Egypt'	'Evolution of type 2 vaccine derived poliovirus lineages. Evidence for codon-specific positive selection at three distinct locations on capsid wall '
1095	'KC832543.1'	2001	'Egypt'	'Evolution of type 2 vaccine derived poliovirus lineages. Evidence for codon-specific positive selection at three distinct locations on capsid wall '
1096	'KC832621.1'	2002	'Egypt'	'Evolution of type 2 vaccine derived poliovirus lineages. Evidence for codon-specific positive selection at three distinct locations on capsid wall '
1097	'AY531181.1'	2002	'Egypt'	'Environmental surveillance of wild poliovirus circulation in Egypt--balancing between detection sensitivity and workload '
1098	'AF545114.1'	2001	'Egypt'	'Prolonged detection of indigenous wild polioviruses in sewage from communities in Egypt '
1099	'KC832570.1'	2001	'Egypt'	'Evolution of type 2 vaccine derived poliovirus lineages. Evidence for codon-specific positive selection at three distinct locations on capsid wall '
1100	'AY531129.1'	2001	'Egypt'	'Environmental surveillance of wild poliovirus circulation in Egypt--balancing between detection sensitivity and workload '
1101	'KC832546.1'	2001	'Egypt'	'Evolution of type 2 vaccine derived poliovirus lineages. Evidence for codon-specific positive selection at three distinct locations on capsid wall '
1102	'KC832558.1'	2001	'Egypt'	'Evolution of type 2 vaccine derived poliovirus lineages. Evidence for codon-specific positive selection at three distinct locations on capsid wall '
1103	'KC832576.1'	2001	'Egypt'	'Evolution of type 2 vaccine derived poliovirus lineages. Evidence for codon-specific positive selection at three distinct locations on capsid wall '
1104	'KC832578.1'	2001	'Egypt'	'Evolution of type 2 vaccine derived poliovirus lineages. Evidence for codon-specific positive selection at three distinct locations on capsid wall '
1105	'KC832595.1'	2001	'Egypt'	'Evolution of type 2 vaccine derived poliovirus lineages. Evidence for codon-specific positive selection at three distinct locations on capsid wall '
1106	'AY531191.1'	2001	'Egypt'	'Environmental surveillance of wild poliovirus circulation in Egypt--balancing between detection sensitivity and workload '
1107	'AY531193.1'	2001	'Egypt'	'Environmental surveillance of wild poliovirus circulation in Egypt--balancing between detection sensitivity and workload '
1108	'AF545111.1'	2001	'Egypt'	'Prolonged detection of indigenous wild polioviruses in sewage from communities in Egypt '
1109	'AF545159.1'	2001	'Egypt'	'Prolonged detection of indigenous wild polioviruses in sewage from communities in Egypt '
1110	'AF545161.1'	2001	'Egypt'	'Prolonged detection of indigenous wild polioviruses in sewage from communities in Egypt '
1111	'AF545162.1'	2001	'Egypt'	'Prolonged detection of indigenous wild polioviruses in sewage from communities in Egypt '
1112	'AF545163.1'	2001	'Egypt'	'Prolonged detection of indigenous wild polioviruses in sewage from communities in Egypt '
1113	'AF545165.1'	2001	'Egypt'	'Prolonged detection of indigenous wild polioviruses in sewage from communities in Egypt '
1114	'KC832547.1'	2001	'Egypt'	'Evolution of type 2 vaccine derived poliovirus lineages. Evidence for codon-specific positive selection at three distinct locations on capsid wall '
1115	'AF545164.1'	2001	'Egypt'	'Prolonged detection of indigenous wild polioviruses in sewage from communities in Egypt '
1116	'KC832569.1'	2001	'Egypt'	'Evolution of type 2 vaccine derived poliovirus lineages. Evidence for codon-specific positive selection at three distinct locations on capsid wall '
1117	'AF545160.1'	2001	'Egypt'	'Prolonged detection of indigenous wild polioviruses in sewage from communities in Egypt '
1118	'KC832575.1'	2001	'Egypt'	'Evolution of type 2 vaccine derived poliovirus lineages. Evidence for codon-specific positive selection at three distinct locations on capsid wall '
1119	'AF545155.1'	2001	'Egypt'	'Prolonged detection of indigenous wild polioviruses in sewage from communities in Egypt '
1120	'KC832587.1'	2001	'Egypt'	'Evolution of type 2 vaccine derived poliovirus lineages. Evidence for codon-specific positive selection at three distinct locations on capsid wall '
1121	'AY531176.1'	2001	'Egypt'	'Environmental surveillance of wild poliovirus circulation in Egypt--balancing between detection sensitivity and workload '
1122	'AY531190.1'	2001	'Egypt'	'Environmental surveillance of wild poliovirus circulation in Egypt--balancing between detection sensitivity and workload '
1123	'AY531192.1'	2001	'Egypt'	'Environmental surveillance of wild poliovirus circulation in Egypt--balancing between detection sensitivity and workload '
1124	'KC832606.1'	2001	'Egypt'	'Evolution of type 2 vaccine derived poliovirus lineages. Evidence for codon-specific positive selection at three distinct locations on capsid wall '
1125	'AF545156.1'	2001	'Egypt'	'Prolonged detection of indigenous wild polioviruses in sewage from communities in Egypt '
1126	'KC832605.1'	2001	'Egypt'	'Evolution of type 2 vaccine derived poliovirus lineages. Evidence for codon-specific positive selection at three distinct locations on capsid wall '
1127	'AF545157.1'	2001	'Egypt'	'Prolonged detection of indigenous wild polioviruses in sewage from communities in Egypt '
1128	'AF545158.1'	2001	'Egypt'	'Prolonged detection of indigenous wild polioviruses in sewage from communities in Egypt '
1129	'KC832635.1'	2002	'Egypt'	'Evolution of type 2 vaccine derived poliovirus lineages. Evidence for codon-specific positive selection at three distinct locations on capsid wall '
1130	'AY528662.1'	2002	'Egypt'	'Environmental surveillance of wild poliovirus circulation in Egypt--balancing between detection sensitivity and workload '
1131	'AY531175.1'	2002	'Egypt'	'Environmental surveillance of wild poliovirus circulation in Egypt--balancing between detection sensitivity and workload '
1132	'KC832580.1'	2001	'Egypt'	'Evolution of type 2 vaccine derived poliovirus lineages. Evidence for codon-specific positive selection at three distinct locations on capsid wall '
1133	'AY531164.1'	2001	'Egypt'	'Environmental surveillance of wild poliovirus circulation in Egypt--balancing between detection sensitivity and workload '
1134	'KC832534.1'	2001	'Egypt'	'Evolution of type 2 vaccine derived poliovirus lineages. Evidence for codon-specific positive selection at three distinct locations on capsid wall '
1135	'AY531173.1'	2001	'Egypt'	'Environmental surveillance of wild poliovirus circulation in Egypt--balancing between detection sensitivity and workload '
1136	'KC832554.1'	2001	'Egypt'	'Evolution of type 2 vaccine derived poliovirus lineages. Evidence for codon-specific positive selection at three distinct locations on capsid wall '
1137	'AF545123.1'	2001	'Egypt'	'Prolonged detection of indigenous wild polioviruses in sewage from communities in Egypt '
1138	'KC832589.1'	2001	'Egypt'	'Evolution of type 2 vaccine derived poliovirus lineages. Evidence for codon-specific positive selection at three distinct locations on capsid wall '
1139	'AF545117.1'	2001	'Egypt'	'Prolonged detection of indigenous wild polioviruses in sewage from communities in Egypt '
1140	'KC832524.1'	2001	'Egypt'	'Evolution of type 2 vaccine derived poliovirus lineages. Evidence for codon-specific positive selection at three distinct locations on capsid wall '
1141	'AF545107.1'	2001	'Egypt'	'Prolonged detection of indigenous wild polioviruses in sewage from communities in Egypt '
1142	'AF545151.1'	2001	'Egypt'	'Prolonged detection of indigenous wild polioviruses in sewage from communities in Egypt '
1143	'AF545152.1'	2001	'Egypt'	'Prolonged detection of indigenous wild polioviruses in sewage from communities in Egypt '
1144	'KC832581.1'	2001	'Egypt'	'Evolution of type 2 vaccine derived poliovirus lineages. Evidence for codon-specific positive selection at three distinct locations on capsid wall '
1145	'KC832598.1'	2001	'Egypt'	'Evolution of type 2 vaccine derived poliovirus lineages. Evidence for codon-specific positive selection at three distinct locations on capsid wall '
1146	'AF545131.1'	2001	'Egypt'	'Prolonged detection of indigenous wild polioviruses in sewage from communities in Egypt '
1147	'AF545132.1'	2001	'Egypt'	'Prolonged detection of indigenous wild polioviruses in sewage from communities in Egypt '
1148	'KC832533.1'	2001	'Egypt'	'Evolution of type 2 vaccine derived poliovirus lineages. Evidence for codon-specific positive selection at three distinct locations on capsid wall '
1149	'KC832536.1'	2001	'Egypt'	'Evolution of type 2 vaccine derived poliovirus lineages. Evidence for codon-specific positive selection at three distinct locations on capsid wall '
1150	'KC832537.1'	2001	'Egypt'	'Evolution of type 2 vaccine derived poliovirus lineages. Evidence for codon-specific positive selection at three distinct locations on capsid wall '
1151	'KC832539.1'	2001	'Egypt'	'Evolution of type 2 vaccine derived poliovirus lineages. Evidence for codon-specific positive selection at three distinct locations on capsid wall '
1152	'KC832626.1'	2002	'Egypt'	'Evolution of type 2 vaccine derived poliovirus lineages. Evidence for codon-specific positive selection at three distinct locations on capsid wall '
1153	'GU562881.1'	2001	'Egypt'	'Poliovirus reference strains'
1154	'AY528661.1'	2001	'Egypt'	'Environmental surveillance of wild poliovirus circulation in Egypt--balancing between detection sensitivity and workload '
1155	'AY531168.1'	2002	'Egypt'	'Environmental surveillance of wild poliovirus circulation in Egypt--balancing between detection sensitivity and workload '
1156	'AY531170.1'	2001	'Egypt'	'Environmental surveillance of wild poliovirus circulation in Egypt--balancing between detection sensitivity and workload '
1157	'AY531172.1'	2001	'Egypt'	'Environmental surveillance of wild poliovirus circulation in Egypt--balancing between detection sensitivity and workload '
1158	'AF545135.1'	2001	'Egypt'	'Prolonged detection of indigenous wild polioviruses in sewage from communities in Egypt '
1159	'AF545136.1'	2001	'Egypt'	'Prolonged detection of indigenous wild polioviruses in sewage from communities in Egypt '
1160	'AF545137.1'	2001	'Egypt'	'Prolonged detection of indigenous wild polioviruses in sewage from communities in Egypt '
1161	'AF545138.1'	2001	'Egypt'	'Prolonged detection of indigenous wild polioviruses in sewage from communities in Egypt '
1162	'KC832629.1'	2002	'Egypt'	'Evolution of type 2 vaccine derived poliovirus lineages. Evidence for codon-specific positive selection at three distinct locations on capsid wall '
1163	'AY531169.1'	2002	'Egypt'	'Environmental surveillance of wild poliovirus circulation in Egypt--balancing between detection sensitivity and workload '
1164	'KC832542.1'	2001	'Egypt'	'Evolution of type 2 vaccine derived poliovirus lineages. Evidence for codon-specific positive selection at three distinct locations on capsid wall '
1165	'AY531184.1'	2002	'Egypt'	'Environmental surveillance of wild poliovirus circulation in Egypt--balancing between detection sensitivity and workload '
1166	'KC832551.1'	2001	'Egypt'	'Evolution of type 2 vaccine derived poliovirus lineages. Evidence for codon-specific positive selection at three distinct locations on capsid wall '
1167	'AF545166.1'	2001	'Egypt'	'Prolonged detection of indigenous wild polioviruses in sewage from communities in Egypt '
1168	'KC832562.1'	2001	'Egypt'	'Evolution of type 2 vaccine derived poliovirus lineages. Evidence for codon-specific positive selection at three distinct locations on capsid wall '
1169	'AY531189.1'	2001	'Egypt'	'Environmental surveillance of wild poliovirus circulation in Egypt--balancing between detection sensitivity and workload '
1170	'KC832577.1'	2001	'Egypt'	'Evolution of type 2 vaccine derived poliovirus lineages. Evidence for codon-specific positive selection at three distinct locations on capsid wall '
1171	'AY531174.1'	2001	'Egypt'	'Environmental surveillance of wild poliovirus circulation in Egypt--balancing between detection sensitivity and workload '
1172	'KC832594.1'	2001	'Egypt'	'Evolution of type 2 vaccine derived poliovirus lineages. Evidence for codon-specific positive selection at three distinct locations on capsid wall '
1173	'AF545118.1'	2001	'Egypt'	'Prolonged detection of indigenous wild polioviruses in sewage from communities in Egypt '
1174	'KC832597.1'	2001	'Egypt'	'Evolution of type 2 vaccine derived poliovirus lineages. Evidence for codon-specific positive selection at three distinct locations on capsid wall '
1175	'AF545115.1'	2001	'Egypt'	'Prolonged detection of indigenous wild polioviruses in sewage from communities in Egypt '
1176	'KC832538.1'	2001	'Egypt'	'Evolution of type 2 vaccine derived poliovirus lineages. Evidence for codon-specific positive selection at three distinct locations on capsid wall '
1177	'AY531177.1'	2001	'Egypt'	'Environmental surveillance of wild poliovirus circulation in Egypt--balancing between detection sensitivity and workload '
1178	'KC832522.1'	2000	'Egypt'	'Evolution of type 2 vaccine derived poliovirus lineages. Evidence for codon-specific positive selection at three distinct locations on capsid wall '
1179	'KC832544.1'	2001	'Egypt'	'Evolution of type 2 vaccine derived poliovirus lineages. Evidence for codon-specific positive selection at three distinct locations on capsid wall '
1180	'AY531185.1'	2001	'Egypt'	'Environmental surveillance of wild poliovirus circulation in Egypt--balancing between detection sensitivity and workload '
1181	'KC832609.1'	2001	'Egypt'	'Evolution of type 2 vaccine derived poliovirus lineages. Evidence for codon-specific positive selection at three distinct locations on capsid wall '
1182	'AF545133.1'	2001	'Egypt'	'Prolonged detection of indigenous wild polioviruses in sewage from communities in Egypt '
1183	'KC832560.1'	2001	'Egypt'	'Evolution of type 2 vaccine derived poliovirus lineages. Evidence for codon-specific positive selection at three distinct locations on capsid wall '
1184	'AF545170.1'	2001	'Egypt'	'Prolonged detection of indigenous wild polioviruses in sewage from communities in Egypt '
1185	'KC832530.1'	2001	'Egypt'	'Evolution of type 2 vaccine derived poliovirus lineages. Evidence for codon-specific positive selection at three distinct locations on capsid wall '
1186	'AF545140.1'	2001	'Egypt'	'Prolonged detection of indigenous wild polioviruses in sewage from communities in Egypt '
1187	'KC832526.1'	2001	'Egypt'	'Evolution of type 2 vaccine derived poliovirus lineages. Evidence for codon-specific positive selection at three distinct locations on capsid wall '
1188	'AF545134.1'	2001	'Egypt'	'Prolonged detection of indigenous wild polioviruses in sewage from communities in Egypt '
1189	'KC832612.1'	2002	'Egypt'	'Evolution of type 2 vaccine derived poliovirus lineages. Evidence for codon-specific positive selection at three distinct locations on capsid wall '
1190	'AY531171.1'	2002	'Egypt'	'Environmental surveillance of wild poliovirus circulation in Egypt--balancing between detection sensitivity and workload '
1191	'KC832525.1'	2001	'Egypt'	'Evolution of type 2 vaccine derived poliovirus lineages. Evidence for codon-specific positive selection at three distinct locations on capsid wall '
1192	'KC832531.1'	2001	'Egypt'	'Evolution of type 2 vaccine derived poliovirus lineages. Evidence for codon-specific positive selection at three distinct locations on capsid wall '
1193	'KC832561.1'	2001	'Egypt'	'Evolution of type 2 vaccine derived poliovirus lineages. Evidence for codon-specific positive selection at three distinct locations on capsid wall '
1194	'KC832563.1'	2001	'Egypt'	'Evolution of type 2 vaccine derived poliovirus lineages. Evidence for codon-specific positive selection at three distinct locations on capsid wall '
1195	'KC832567.1'	2001	'Egypt'	'Evolution of type 2 vaccine derived poliovirus lineages. Evidence for codon-specific positive selection at three distinct locations on capsid wall '
1196	'KC832573.1'	2001	'Egypt'	'Evolution of type 2 vaccine derived poliovirus lineages. Evidence for codon-specific positive selection at three distinct locations on capsid wall '
1197	'KC832574.1'	2001	'Egypt'	'Evolution of type 2 vaccine derived poliovirus lineages. Evidence for codon-specific positive selection at three distinct locations on capsid wall '
1198	'KC832582.1'	2001	'Egypt'	'Evolution of type 2 vaccine derived poliovirus lineages. Evidence for codon-specific positive selection at three distinct locations on capsid wall '
1199	'KC832585.1'	2001	'Egypt'	'Evolution of type 2 vaccine derived poliovirus lineages. Evidence for codon-specific positive selection at three distinct locations on capsid wall '
1200	'KC832586.1'	2001	'Egypt'	'Evolution of type 2 vaccine derived poliovirus lineages. Evidence for codon-specific positive selection at three distinct locations on capsid wall '
1201	'KC832591.1'	2001	'Egypt'	'Evolution of type 2 vaccine derived poliovirus lineages. Evidence for codon-specific positive selection at three distinct locations on capsid wall '
1202	'KC832592.1'	2001	'Egypt'	'Evolution of type 2 vaccine derived poliovirus lineages. Evidence for codon-specific positive selection at three distinct locations on capsid wall '
1203	'KC832599.1'	2001	'Egypt'	'Evolution of type 2 vaccine derived poliovirus lineages. Evidence for codon-specific positive selection at three distinct locations on capsid wall '
1204	'KC832615.1'	2002	'Egypt'	'Evolution of type 2 vaccine derived poliovirus lineages. Evidence for codon-specific positive selection at three distinct locations on capsid wall '
1205	'KC832617.1'	2002	'Egypt'	'Evolution of type 2 vaccine derived poliovirus lineages. Evidence for codon-specific positive selection at three distinct locations on capsid wall '
1206	'KC832618.1'	2002	'Egypt'	'Evolution of type 2 vaccine derived poliovirus lineages. Evidence for codon-specific positive selection at three distinct locations on capsid wall '
1207	'KC832630.1'	2002	'Egypt'	'Evolution of type 2 vaccine derived poliovirus lineages. Evidence for codon-specific positive selection at three distinct locations on capsid wall '
1208	'KC832639.1'	2002	'Egypt'	'Evolution of type 2 vaccine derived poliovirus lineages. Evidence for codon-specific positive selection at three distinct locations on capsid wall '
1209	'KC832640.1'	2002	'Egypt'	'Evolution of type 2 vaccine derived poliovirus lineages. Evidence for codon-specific positive selection at three distinct locations on capsid wall '
1210	'KC832642.1'	2003	'Egypt'	'Evolution of type 2 vaccine derived poliovirus lineages. Evidence for codon-specific positive selection at three distinct locations on capsid wall '
1211	'KC832645.1'	2003	'Egypt'	'Evolution of type 2 vaccine derived poliovirus lineages. Evidence for codon-specific positive selection at three distinct locations on capsid wall '
1212	'KC832648.1'	2003	'Egypt'	'Evolution of type 2 vaccine derived poliovirus lineages. Evidence for codon-specific positive selection at three distinct locations on capsid wall '
1213	'KC832651.1'	2003	'Egypt'	'Evolution of type 2 vaccine derived poliovirus lineages. Evidence for codon-specific positive selection at three distinct locations on capsid wall '
1214	'KC832652.1'	2003	'Egypt'	'Evolution of type 2 vaccine derived poliovirus lineages. Evidence for codon-specific positive selection at three distinct locations on capsid wall '
1215	'KC832657.1'	2004	'Egypt'	'Evolution of type 2 vaccine derived poliovirus lineages. Evidence for codon-specific positive selection at three distinct locations on capsid wall '
1216	'KC832660.1'	2004	'Egypt'	'Evolution of type 2 vaccine derived poliovirus lineages. Evidence for codon-specific positive selection at three distinct locations on capsid wall '
1217	'AY528653.1'	2002	'Egypt'	'Environmental surveillance of wild poliovirus circulation in Egypt--balancing between detection sensitivity and workload '
1218	'AY528654.1'	2002	'Egypt'	'Environmental surveillance of wild poliovirus circulation in Egypt--balancing between detection sensitivity and workload '
1219	'AY528655.1'	2003	'Egypt'	'Environmental surveillance of wild poliovirus circulation in Egypt--balancing between detection sensitivity and workload '
1220	'AY531137.1'	2002	'Egypt'	'Environmental surveillance of wild poliovirus circulation in Egypt--balancing between detection sensitivity and workload '
1221	'AY531140.1'	2002	'Egypt'	'Environmental surveillance of wild poliovirus circulation in Egypt--balancing between detection sensitivity and workload '
1222	'AY531142.1'	2003	'Egypt'	'Environmental surveillance of wild poliovirus circulation in Egypt--balancing between detection sensitivity and workload '
1223	'AY531147.1'	2003	'Egypt'	'Environmental surveillance of wild poliovirus circulation in Egypt--balancing between detection sensitivity and workload '
1224	'AY531148.1'	2003	'Egypt'	'Environmental surveillance of wild poliovirus circulation in Egypt--balancing between detection sensitivity and workload '
1225	'AY531149.1'	2003	'Egypt'	'Environmental surveillance of wild poliovirus circulation in Egypt--balancing between detection sensitivity and workload '
1226	'AY531153.1'	2002	'Egypt'	'Environmental surveillance of wild poliovirus circulation in Egypt--balancing between detection sensitivity and workload '
1227	'AY531154.1'	2001	'Egypt'	'Environmental surveillance of wild poliovirus circulation in Egypt--balancing between detection sensitivity and workload '
1228	'AY531158.1'	2002	'Egypt'	'Environmental surveillance of wild poliovirus circulation in Egypt--balancing between detection sensitivity and workload '
1229	'AY531162.1'	2001	'Egypt'	'Environmental surveillance of wild poliovirus circulation in Egypt--balancing between detection sensitivity and workload '
1230	'AY531180.1'	2001	'Egypt'	'Environmental surveillance of wild poliovirus circulation in Egypt--balancing between detection sensitivity and workload '
1231	'AY531188.1'	2001	'Egypt'	'Environmental surveillance of wild poliovirus circulation in Egypt--balancing between detection sensitivity and workload '
1232	'AY531196.1'	2002	'Egypt'	'Environmental surveillance of wild poliovirus circulation in Egypt--balancing between detection sensitivity and workload '
1233	'AF545124.1'	2001	'Egypt'	'Prolonged detection of indigenous wild polioviruses in sewage from communities in Egypt '
1234	'AF545125.1'	2001	'Egypt'	'Prolonged detection of indigenous wild polioviruses in sewage from communities in Egypt '
1235	'AF545141.1'	2001	'Egypt'	'Prolonged detection of indigenous wild polioviruses in sewage from communities in Egypt '
1236	'AF545143.1'	2001	'Egypt'	'Prolonged detection of indigenous wild polioviruses in sewage from communities in Egypt '
1237	'AF545144.1'	2001	'Egypt'	'Prolonged detection of indigenous wild polioviruses in sewage from communities in Egypt '
1238	'AF545145.1'	2001	'Egypt'	'Prolonged detection of indigenous wild polioviruses in sewage from communities in Egypt '
1239	'AF545146.1'	2001	'Egypt'	'Prolonged detection of indigenous wild polioviruses in sewage from communities in Egypt '
1240	'AF545149.1'	2001	'Egypt'	'Prolonged detection of indigenous wild polioviruses in sewage from communities in Egypt '
1241	'AF545150.1'	2001	'Egypt'	'Prolonged detection of indigenous wild polioviruses in sewage from communities in Egypt '
1242	'KC832588.1'	2001	'Egypt'	'Evolution of type 2 vaccine derived poliovirus lineages. Evidence for codon-specific positive selection at three distinct locations on capsid wall '
1243	'KC832613.1'	2002	'Egypt'	'Evolution of type 2 vaccine derived poliovirus lineages. Evidence for codon-specific positive selection at three distinct locations on capsid wall '
1244	'AY531167.1'	2002	'Egypt'	'Environmental surveillance of wild poliovirus circulation in Egypt--balancing between detection sensitivity and workload '
1245	'AF545119.1'	2001	'Egypt'	'Prolonged detection of indigenous wild polioviruses in sewage from communities in Egypt '
1246	'KC832655.1'	2003	'Egypt'	'Evolution of type 2 vaccine derived poliovirus lineages. Evidence for codon-specific positive selection at three distinct locations on capsid wall '
1247	'KC832659.1'	2004	'Egypt'	'Evolution of type 2 vaccine derived poliovirus lineages. Evidence for codon-specific positive selection at three distinct locations on capsid wall '
1248	'KC832661.1'	2004	'Egypt'	'Evolution of type 2 vaccine derived poliovirus lineages. Evidence for codon-specific positive selection at three distinct locations on capsid wall '
1249	'KC832662.1'	2004	'Egypt'	'Evolution of type 2 vaccine derived poliovirus lineages. Evidence for codon-specific positive selection at three distinct locations on capsid wall '
1250	'KC832664.1'	2004	'Egypt'	'Evolution of type 2 vaccine derived poliovirus lineages. Evidence for codon-specific positive selection at three distinct locations on capsid wall '
1251	'KC832665.1'	2004	'Egypt'	'Evolution of type 2 vaccine derived poliovirus lineages. Evidence for codon-specific positive selection at three distinct locations on capsid wall '
1252	'KC832666.1'	2004	'Egypt'	'Evolution of type 2 vaccine derived poliovirus lineages. Evidence for codon-specific positive selection at three distinct locations on capsid wall '
1253	'KC832667.1'	2004	'Egypt'	'Evolution of type 2 vaccine derived poliovirus lineages. Evidence for codon-specific positive selection at three distinct locations on capsid wall '
1254	'KC832658.1'	2004	'Egypt'	'Evolution of type 2 vaccine derived poliovirus lineages. Evidence for codon-specific positive selection at three distinct locations on capsid wall '
1255	'KC832670.1'	2005	'Egypt'	'Evolution of type 2 vaccine derived poliovirus lineages. Evidence for codon-specific positive selection at three distinct locations on capsid wall '
1256	'KC832646.1'	2003	'Egypt'	'Evolution of type 2 vaccine derived poliovirus lineages. Evidence for codon-specific positive selection at three distinct locations on capsid wall '
1257	'AY531145.1'	2003	'Egypt'	'Environmental surveillance of wild poliovirus circulation in Egypt--balancing between detection sensitivity and workload '
1258	'KC832593.1'	2001	'Egypt'	'Evolution of type 2 vaccine derived poliovirus lineages. Evidence for codon-specific positive selection at three distinct locations on capsid wall '
1259	'AF545142.1'	2001	'Egypt'	'Prolonged detection of indigenous wild polioviruses in sewage from communities in Egypt '
1260	'KC832622.1'	2002	'Egypt'	'Evolution of type 2 vaccine derived poliovirus lineages. Evidence for codon-specific positive selection at three distinct locations on capsid wall '
1261	'AY531151.1'	2002	'Egypt'	'Environmental surveillance of wild poliovirus circulation in Egypt--balancing between detection sensitivity and workload '
1262	'KC832641.1'	2003	'Egypt'	'Evolution of type 2 vaccine derived poliovirus lineages. Evidence for codon-specific positive selection at three distinct locations on capsid wall '
1263	'AY531144.1'	2003	'Egypt'	'Environmental surveillance of wild poliovirus circulation in Egypt--balancing between detection sensitivity and workload '
1264	'KC832616.1'	2002	'Egypt'	'Evolution of type 2 vaccine derived poliovirus lineages. Evidence for codon-specific positive selection at three distinct locations on capsid wall '
1265	'AY531150.1'	2002	'Egypt'	'Environmental surveillance of wild poliovirus circulation in Egypt--balancing between detection sensitivity and workload '
1266	'KC832623.1'	2002	'Egypt'	'Evolution of type 2 vaccine derived poliovirus lineages. Evidence for codon-specific positive selection at three distinct locations on capsid wall '
1267	'AY528656.1'	2002	'Egypt'	'Environmental surveillance of wild poliovirus circulation in Egypt--balancing between detection sensitivity and workload '
1268	'AY531159.1'	2002	'Egypt'	'Environmental surveillance of wild poliovirus circulation in Egypt--balancing between detection sensitivity and workload '
1269	'KC832653.1'	2003	'Egypt'	'Evolution of type 2 vaccine derived poliovirus lineages. Evidence for codon-specific positive selection at three distinct locations on capsid wall '
1270	'KC832644.1'	2003	'Egypt'	'Evolution of type 2 vaccine derived poliovirus lineages. Evidence for codon-specific positive selection at three distinct locations on capsid wall '
1271	'AY531146.1'	2003	'Egypt'	'Environmental surveillance of wild poliovirus circulation in Egypt--balancing between detection sensitivity and workload '
1272	'KC832596.1'	2001	'Egypt'	'Evolution of type 2 vaccine derived poliovirus lineages. Evidence for codon-specific positive selection at three distinct locations on capsid wall '
1273	'AY531163.1'	2001	'Egypt'	'Environmental surveillance of wild poliovirus circulation in Egypt--balancing between detection sensitivity and workload '
1274	'KC832650.1'	2003	'Egypt'	'Evolution of type 2 vaccine derived poliovirus lineages. Evidence for codon-specific positive selection at three distinct locations on capsid wall '
1275	'AY531143.1'	2003	'Egypt'	'Environmental surveillance of wild poliovirus circulation in Egypt--balancing between detection sensitivity and workload '
1276	'KC832625.1'	2002	'Egypt'	'Evolution of type 2 vaccine derived poliovirus lineages. Evidence for codon-specific positive selection at three distinct locations on capsid wall '
1277	'KC832637.1'	2002	'Egypt'	'Evolution of type 2 vaccine derived poliovirus lineages. Evidence for codon-specific positive selection at three distinct locations on capsid wall '
1278	'AY531157.1'	2002	'Egypt'	'Environmental surveillance of wild poliovirus circulation in Egypt--balancing between detection sensitivity and workload '
1279	'AY531199.1'	2002	'Egypt'	'Environmental surveillance of wild poliovirus circulation in Egypt--balancing between detection sensitivity and workload '
1280	'KC832614.1'	2002	'Egypt'	'Evolution of type 2 vaccine derived poliovirus lineages. Evidence for codon-specific positive selection at three distinct locations on capsid wall '
1281	'AY528657.1'	2002	'Egypt'	'Environmental surveillance of wild poliovirus circulation in Egypt--balancing between detection sensitivity and workload '
1282	'AY531156.1'	2002	'Egypt'	'Environmental surveillance of wild poliovirus circulation in Egypt--balancing between detection sensitivity and workload '
1283	'KC832647.1'	2003	'Egypt'	'Evolution of type 2 vaccine derived poliovirus lineages. Evidence for codon-specific positive selection at three distinct locations on capsid wall '
1284	'AY531155.1'	2003	'Egypt'	'Environmental surveillance of wild poliovirus circulation in Egypt--balancing between detection sensitivity and workload '
1285	'KC832619.1'	2002	'Egypt'	'Evolution of type 2 vaccine derived poliovirus lineages. Evidence for codon-specific positive selection at three distinct locations on capsid wall '
1286	'AY531152.1'	2002	'Egypt'	'Environmental surveillance of wild poliovirus circulation in Egypt--balancing between detection sensitivity and workload '
1287	'AY531200.1'	2002	'Egypt'	'Environmental surveillance of wild poliovirus circulation in Egypt--balancing between detection sensitivity and workload '
1288	'KC832656.1'	2003	'Egypt'	'Evolution of type 2 vaccine derived poliovirus lineages. Evidence for codon-specific positive selection at three distinct locations on capsid wall '
1289	'AY531141.1'	2003	'Egypt'	'Environmental surveillance of wild poliovirus circulation in Egypt--balancing between detection sensitivity and workload '
1290	'KC832671.1'	2005	'Egypt'	'Evolution of type 2 vaccine derived poliovirus lineages. Evidence for codon-specific positive selection at three distinct locations on capsid wall '
1291	'KC832590.1'	2001	'Egypt'	'Evolution of type 2 vaccine derived poliovirus lineages. Evidence for codon-specific positive selection at three distinct locations on capsid wall '
1292	'AF545126.1'	2001	'Egypt'	'Prolonged detection of indigenous wild polioviruses in sewage from communities in Egypt '
1293	'KC832603.1'	2001	'Egypt'	'Evolution of type 2 vaccine derived poliovirus lineages. Evidence for codon-specific positive selection at three distinct locations on capsid wall '
1294	'AF545147.1'	2001	'Egypt'	'Prolonged detection of indigenous wild polioviruses in sewage from communities in Egypt '
1295	'AY528658.1'	2002	'Egypt'	'Environmental surveillance of wild poliovirus circulation in Egypt--balancing between detection sensitivity and workload '
1296	'KC832583.1'	2001	'Egypt'	'Evolution of type 2 vaccine derived poliovirus lineages. Evidence for codon-specific positive selection at three distinct locations on capsid wall '
1297	'AY923837.1'	2001	'Egypt'	'Advanced environmental surveillance and molecular analyses indicate separate importations rather than endemic circulation of wild type 1 poliovirus in Gaza district in 2002 '
1298	'KC832568.1'	2001	'Egypt'	'Evolution of type 2 vaccine derived poliovirus lineages. Evidence for codon-specific positive selection at three distinct locations on capsid wall '
1299	'AY531161.1'	2001	'Egypt'	'Environmental surveillance of wild poliovirus circulation in Egypt--balancing between detection sensitivity and workload '
1300	'KC832663.1'	2004	'Egypt'	'Evolution of type 2 vaccine derived poliovirus lineages. Evidence for codon-specific positive selection at three distinct locations on capsid wall '
1301	'KC832611.1'	2001	'Egypt'	'Evolution of type 2 vaccine derived poliovirus lineages. Evidence for codon-specific positive selection at three distinct locations on capsid wall '
1302	'AF545171.1'	2001	'Egypt'	'Prolonged detection of indigenous wild polioviruses in sewage from communities in Egypt '
1303	'KC832638.1'	2002	'Egypt'	'Evolution of type 2 vaccine derived poliovirus lineages. Evidence for codon-specific positive selection at three distinct locations on capsid wall '
1304	'AY531139.1'	2002	'Egypt'	'Environmental surveillance of wild poliovirus circulation in Egypt--balancing between detection sensitivity and workload '
1305	'KC832668.1'	2004	'Egypt'	'Evolution of type 2 vaccine derived poliovirus lineages. Evidence for codon-specific positive selection at three distinct locations on capsid wall '
1306	'KC832649.1'	2003	'Egypt'	'Evolution of type 2 vaccine derived poliovirus lineages. Evidence for codon-specific positive selection at three distinct locations on capsid wall '
1307	'KC832669.1'	2005	'Egypt'	'Evolution of type 2 vaccine derived poliovirus lineages. Evidence for codon-specific positive selection at three distinct locations on capsid wall '
1308	'KC832631.1'	2002	'Egypt'	'Evolution of type 2 vaccine derived poliovirus lineages. Evidence for codon-specific positive selection at three distinct locations on capsid wall '
1309	'AY531198.1'	2002	'Egypt'	'Environmental surveillance of wild poliovirus circulation in Egypt--balancing between detection sensitivity and workload '
1310	'KC832628.1'	2002	'Egypt'	'Evolution of type 2 vaccine derived poliovirus lineages. Evidence for codon-specific positive selection at three distinct locations on capsid wall '
1311	'AY531136.1'	2002	'Egypt'	'Environmental surveillance of wild poliovirus circulation in Egypt--balancing between detection sensitivity and workload '
1312	'KC832620.1'	2002	'Egypt'	'Evolution of type 2 vaccine derived poliovirus lineages. Evidence for codon-specific positive selection at three distinct locations on capsid wall '
1313	'AY531138.1'	2002	'Egypt'	'Environmental surveillance of wild poliovirus circulation in Egypt--balancing between detection sensitivity and workload '
1314	'KC832624.1'	2002	'Egypt'	'Evolution of type 2 vaccine derived poliovirus lineages. Evidence for codon-specific positive selection at three distinct locations on capsid wall '
1315	'AY531197.1'	2002	'Egypt'	'Environmental surveillance of wild poliovirus circulation in Egypt--balancing between detection sensitivity and workload '
1316	'KC832636.1'	2002	'Egypt'	'Evolution of type 2 vaccine derived poliovirus lineages. Evidence for codon-specific positive selection at three distinct locations on capsid wall '
1317	'AY531160.1'	2002	'Egypt'	'Environmental surveillance of wild poliovirus circulation in Egypt--balancing between detection sensitivity and workload '
1318	'JQ228553.1'	1991	'GazaStrip'	'Bioterrorism and surveillance for infectious diseases - lessons from poliovirus and enteric virus surveillance '
1319	'AJ237871.1'	1988	'Israel'	'Resolution of the pathways of poliovirus type 1 transmission during an outbreak '
1320	'AJ237873.1'	1988	'Israel'	'Resolution of the pathways of poliovirus type 1 transmission during an outbreak '
1321	'AJ237875.1'	1988	'Israel'	'Resolution of the pathways of poliovirus type 1 transmission during an outbreak '
1322	'AJ237877.1'	1988	'Israel'	'Resolution of the pathways of poliovirus type 1 transmission during an outbreak '
1323	'AJ237878.1'	1988	'Israel'	'Resolution of the pathways of poliovirus type 1 transmission during an outbreak '
1324	'AJ237879.1'	1988	'Israel'	'Resolution of the pathways of poliovirus type 1 transmission during an outbreak '
1325	'AJ237881.1'	1988	'Israel'	'Resolution of the pathways of poliovirus type 1 transmission during an outbreak '
1326	'AJ237883.1'	1988	'Israel'	'Resolution of the pathways of poliovirus type 1 transmission during an outbreak '
1327	'AJ237884.1'	1988	'Israel'	'Resolution of the pathways of poliovirus type 1 transmission during an outbreak '
1328	'AJ237882.1'	1988	'Israel'	'Resolution of the pathways of poliovirus type 1 transmission during an outbreak '
1329	'AJ237876.1'	1988	'Israel'	'Resolution of the pathways of poliovirus type 1 transmission during an outbreak '
1330	'AJ237872.1'	1988	'Israel'	'Resolution of the pathways of poliovirus type 1 transmission during an outbreak '
1331	'AF528790.1'	1987	'Israel'	'Calibration of a Clock for VP1 Nucleotide Evolution in Poliovirus Type 1 '
1332	'AJ237880.1'	1988	'Israel'	'Resolution of the pathways of poliovirus type 1 transmission during an outbreak '
1333	'AF528810.1'	1990	'Georgia'	'Calibration of a Clock for VP1 Nucleotide Evolution in Poliovirus Type 1 '
1334	'AJ237874.1'	1988	'Israel'	'Resolution of the pathways of poliovirus type 1 transmission during an outbreak '
1335	'AJ237885.1'	1988	'Israel'	'Resolution of the pathways of poliovirus type 1 transmission during an outbreak '
1336	'JQ228555.1'	1994	'GazaStrip'	'Bioterrorism and surveillance for infectious diseases - lessons from poliovirus and enteric virus surveillance '
1337	'JQ228556.1'	1994	'GazaStrip'	'Bioterrorism and surveillance for infectious diseases - lessons from poliovirus and enteric virus surveillance '
1338	'JQ228560.1'	1995	'GazaStrip'	'Bioterrorism and surveillance for infectious diseases - lessons from poliovirus and enteric virus surveillance '
1339	'JQ228561.1'	1995	'GazaStrip'	'Bioterrorism and surveillance for infectious diseases - lessons from poliovirus and enteric virus surveillance '
1340	'JQ228562.1'	1995	'GazaStrip'	'Bioterrorism and surveillance for infectious diseases - lessons from poliovirus and enteric virus surveillance '
1341	'JQ228563.1'	1995	'GazaStrip'	'Bioterrorism and surveillance for infectious diseases - lessons from poliovirus and enteric virus surveillance '
1342	'JQ228557.1'	1994	'GazaStrip'	'Bioterrorism and surveillance for infectious diseases - lessons from poliovirus and enteric virus surveillance '
1343	'HQ286311.1'	2009	'Indonesia'	'The Picornaviruses Chapter 26: The poliovirus eradication initiative '
1344	'HQ286317.1'	1985	'Tunisia'	'The Picornaviruses Chapter 26: The poliovirus eradication initiative '
1345	'AF528820.1'	1991	'Turkmenistan'	'Calibration of a Clock for VP1 Nucleotide Evolution in Poliovirus Type 1 '
1346	'AF528778.1'	1980	'Israel'	'Calibration of a Clock for VP1 Nucleotide Evolution in Poliovirus Type 1 '
1347	'AF528780.1'	1981	'Jordon'	'Calibration of a Clock for VP1 Nucleotide Evolution in Poliovirus Type 1 '
1348	'AF528781.1'	1981	'Venezuela'	'Calibration of a Clock for VP1 Nucleotide Evolution in Poliovirus Type 1 '
1349	'AF528782.1'	1982	'Venezuela'	'Calibration of a Clock for VP1 Nucleotide Evolution in Poliovirus Type 1 '
1350	'AF528811.1'	1990	'Turkey'	'Calibration of a Clock for VP1 Nucleotide Evolution in Poliovirus Type 1 '
1351	'AF528785.1'	1982	'Venezuela'	'Calibration of a Clock for VP1 Nucleotide Evolution in Poliovirus Type 1 '
1352	'AF528786.1'	1983	'Peru'	'Calibration of a Clock for VP1 Nucleotide Evolution in Poliovirus Type 1 '
1353	'AF528798.1'	1989	'Colombia'	'Calibration of a Clock for VP1 Nucleotide Evolution in Poliovirus Type 1 '
1354	'AF528776.1'	1978	'Jordon'	'Calibration of a Clock for VP1 Nucleotide Evolution in Poliovirus Type 1 '
1355	'AF528771.1'	1977	'Kuwait'	'Calibration of a Clock for VP1 Nucleotide Evolution in Poliovirus Type 1 '
1356	'AF528779.1'	1980	'SAA'	'Calibration of a Clock for VP1 Nucleotide Evolution in Poliovirus Type 1 '
1357	'JQ228558.1'	1994	'GazaStrip'	'Bioterrorism and surveillance for infectious diseases - lessons from poliovirus and enteric virus surveillance '
1358	'JQ228559.1'	1994	'GazaStrip'	'Bioterrorism and surveillance for infectious diseases - lessons from poliovirus and enteric virus surveillance '
1359	'AF528819.1'	1991	'Egypt'	'Calibration of a Clock for VP1 Nucleotide Evolution in Poliovirus Type 1 '
1360	'AF528793.1'	1988	'Peru'	'Calibration of a Clock for VP1 Nucleotide Evolution in Poliovirus Type 1 '
1361	'AF528795.1'	1988	'Peru'	'Calibration of a Clock for VP1 Nucleotide Evolution in Poliovirus Type 1 '
1362	'EF374000.1'	1991	'Colombia'	'Calibration of multiple poliovirus molecular clocks covering an extended evolutionary range '
1363	'EF374001.1'	1991	'Colombia'	'Calibration of multiple poliovirus molecular clocks covering an extended evolutionary range '
1364	'EF374002.1'	1991	'Colombia'	'Calibration of multiple poliovirus molecular clocks covering an extended evolutionary range '
1365	'EF374004.1'	1991	'Colombia'	'Calibration of multiple poliovirus molecular clocks covering an extended evolutionary range '
1366	'EF374003.1'	1991	'Colombia'	'Calibration of multiple poliovirus molecular clocks covering an extended evolutionary range '
1367	'EF374005.1'	1990	'Colombia'	'Calibration of multiple poliovirus molecular clocks covering an extended evolutionary range '
1368	'EF374006.1'	1991	'Colombia'	'Calibration of multiple poliovirus molecular clocks covering an extended evolutionary range '
1369	'EF374007.1'	1991	'Colombia'	'Calibration of multiple poliovirus molecular clocks covering an extended evolutionary range '
1370	'EF374008.1'	1991	'Colombia'	'Calibration of multiple poliovirus molecular clocks covering an extended evolutionary range '
1371	'EF374009.1'	1990	'Colombia'	'Calibration of multiple poliovirus molecular clocks covering an extended evolutionary range '
1372	'EF374010.1'	1990	'Colombia'	'Calibration of multiple poliovirus molecular clocks covering an extended evolutionary range '
1373	'EF374011.1'	1988	'Colombia'	'Calibration of multiple poliovirus molecular clocks covering an extended evolutionary range '
1374	'EF374015.1'	1981	'Venezuela'	'Calibration of multiple poliovirus molecular clocks covering an extended evolutionary range '
1375	'EF374016.1'	1981	'Venezuela'	'Calibration of multiple poliovirus molecular clocks covering an extended evolutionary range '
1376	'EF374017.1'	1982	'Venezuela'	'Calibration of multiple poliovirus molecular clocks covering an extended evolutionary range '
1377	'EF374018.1'	1983	'Peru'	'Calibration of multiple poliovirus molecular clocks covering an extended evolutionary range '
1378	'EF374013.1'	1986	'Colombia'	'Calibration of multiple poliovirus molecular clocks covering an extended evolutionary range '
1379	'EF374027.1'	1988	'Peru'	'Calibration of multiple poliovirus molecular clocks covering an extended evolutionary range '
1380	'EF374028.1'	1988	'Peru'	'Calibration of multiple poliovirus molecular clocks covering an extended evolutionary range '
1381	'EF374020.1'	1990	'Peru'	'Calibration of multiple poliovirus molecular clocks covering an extended evolutionary range '
1382	'EF374023.1'	1989	'Ecuador'	'Calibration of multiple poliovirus molecular clocks covering an extended evolutionary range '
1383	'EF374024.1'	1990	'Ecuador'	'Calibration of multiple poliovirus molecular clocks covering an extended evolutionary range '
1384	'EF374021.1'	1990	'Peru'	'Calibration of multiple poliovirus molecular clocks covering an extended evolutionary range '
1385	'EF374025.1'	1990	'Colombia'	'Calibration of multiple poliovirus molecular clocks covering an extended evolutionary range '
1386	'EF374022.1'	1990	'Ecuador'	'Calibration of multiple poliovirus molecular clocks covering an extended evolutionary range '
1387	'EF374026.1'	1988	'Peru'	'Calibration of multiple poliovirus molecular clocks covering an extended evolutionary range '
1388	'EF374012.1'	1986	'Venezuela'	'Calibration of multiple poliovirus molecular clocks covering an extended evolutionary range '
1389	'AF528794.1'	1988	'Venezuela'	'Calibration of a Clock for VP1 Nucleotide Evolution in Poliovirus Type 1 '
1390	'EF374019.1'	1984	'Venezuela'	'Calibration of multiple poliovirus molecular clocks covering an extended evolutionary range '
1391	'AF528787.1'	1984	'Venezuela'	'Calibration of a Clock for VP1 Nucleotide Evolution in Poliovirus Type 1 '
1392	'AF528774.1'	1977	'Turkey'	'Calibration of a Clock for VP1 Nucleotide Evolution in Poliovirus Type 1 '
1393	'EF374014.1'	1988	'Venezuela'	'Calibration of multiple poliovirus molecular clocks covering an extended evolutionary range '
1394	'AF528796.1'	1988	'Venezuela'	'Calibration of a Clock for VP1 Nucleotide Evolution in Poliovirus Type 1 '
1395	'AF528816.1'	1991	'Colombia'	'Calibration of a Clock for VP1 Nucleotide Evolution in Poliovirus Type 1 '
1396	'AF528817.1'	1991	'Colombia'	'Calibration of a Clock for VP1 Nucleotide Evolution in Poliovirus Type 1 '
1397	'AF528818.1'	1991	'Colombia'	'Calibration of a Clock for VP1 Nucleotide Evolution in Poliovirus Type 1 '
1398	'AF528800.1'	1989	'Ecuador'	'Calibration of a Clock for VP1 Nucleotide Evolution in Poliovirus Type 1 '
1399	'AF528806.1'	1990	'Colombia'	'Calibration of a Clock for VP1 Nucleotide Evolution in Poliovirus Type 1 '
1400	'AF528812.1'	1991	'Colombia'	'Calibration of a Clock for VP1 Nucleotide Evolution in Poliovirus Type 1 '
1401	'AF528808.1'	1990	'Colombia'	'Calibration of a Clock for VP1 Nucleotide Evolution in Poliovirus Type 1 '
1402	'AF528813.1'	1991	'Colombia'	'Calibration of a Clock for VP1 Nucleotide Evolution in Poliovirus Type 1 '
1403	'AF528814.1'	1991	'Colombia'	'Calibration of a Clock for VP1 Nucleotide Evolution in Poliovirus Type 1 '
1404	'AF528815.1'	1991	'Colombia'	'Calibration of a Clock for VP1 Nucleotide Evolution in Poliovirus Type 1 '
1405	'AF528809.1'	1990	'Colombia'	'Calibration of a Clock for VP1 Nucleotide Evolution in Poliovirus Type 1 '
1406	'AF528792.1'	1988	'Peru'	'Calibration of a Clock for VP1 Nucleotide Evolution in Poliovirus Type 1 '
1407	'AF528801.1'	1989	'Colombia'	'Calibration of a Clock for VP1 Nucleotide Evolution in Poliovirus Type 1 '
1408	'AF528802.1'	1989	'Ecuador'	'Calibration of a Clock for VP1 Nucleotide Evolution in Poliovirus Type 1 '
1409	'AF528803.1'	1990	'Ecuador'	'Calibration of a Clock for VP1 Nucleotide Evolution in Poliovirus Type 1 '
1410	'AF528807.1'	1990	'Peru'	'Calibration of a Clock for VP1 Nucleotide Evolution in Poliovirus Type 1 '
1411	'AF528804.1'	1990	'Peru'	'Calibration of a Clock for VP1 Nucleotide Evolution in Poliovirus Type 1 '
1412	'AF528805.1'	1990	'Colombia'	'Calibration of a Clock for VP1 Nucleotide Evolution in Poliovirus Type 1 '
1413	'AY221220.1'	2001	'Ethopia'	'The Mechanism of Poliovirus Eradication'
1414	'AY221218.1'	2000	'Somalia'	'The Mechanism of Poliovirus Eradication'
1415	'AY221219.1'	2000	'Somalia'	'The Mechanism of Poliovirus Eradication'
1416	'AF528821.1'	1996	'Uganda'	'Calibration of a Clock for VP1 Nucleotide Evolution in Poliovirus Type 1 '
1417	'AY211503.1'	1993	'Somalia'	'Evolution of wild type 1 poliovirus in two healthy siblings excreting the virus over a period of six months '
1418	'AY211504.1'	1993	'Somalia'	'Evolution of wild type 1 poliovirus in two healthy siblings excreting the virus over a period of six months '
1419	'AY211505.1'	1993	'Somalia'	'Evolution of wild type 1 poliovirus in two healthy siblings excreting the virus over a period of six months '
1420	'AY211509.1'	1993	'Somalia'	'Evolution of wild type 1 poliovirus in two healthy siblings excreting the virus over a period of six months '
1421	'AY211511.1'	1993	'Somalia'	'Evolution of wild type 1 poliovirus in two healthy siblings excreting the virus over a period of six months '
1422	'AY211506.1'	1993	'Somalia'	'Evolution of wild type 1 poliovirus in two healthy siblings excreting the virus over a period of six months '
1423	'AY211507.1'	1993	'Somalia'	'Evolution of wild type 1 poliovirus in two healthy siblings excreting the virus over a period of six months '
1424	'AY211508.1'	1993	'Somalia'	'Evolution of wild type 1 poliovirus in two healthy siblings excreting the virus over a period of six months '
1425	'AY211512.1'	1993	'Somalia'	'Evolution of wild type 1 poliovirus in two healthy siblings excreting the virus over a period of six months '
1426	'AY211510.1'	1993	'Somalia'	'Evolution of wild type 1 poliovirus in two healthy siblings excreting the virus over a period of six months '
1427	'AY211513.1'	1993	'Somalia'	'Evolution of wild type 1 poliovirus in two healthy siblings excreting the virus over a period of six months '
1428	'AF528788.1'	1986	'Colombia'	'Calibration of a Clock for VP1 Nucleotide Evolution in Poliovirus Type 1 '
1429	'JQ228564.1'	1995	'Israel'	'Bioterrorism and surveillance for infectious diseases - lessons from poliovirus and enteric virus surveillance '
1430	'EF374030.1'	1991	'Peru'	'Calibration of multiple poliovirus molecular clocks covering an extended evolutionary range '
1431	'EF374029.1'	1988	'Peru'	'Calibration of multiple poliovirus molecular clocks covering an extended evolutionary range '
1432	'AF528797.1'	1988	'Peru'	'Calibration of a Clock for VP1 Nucleotide Evolution in Poliovirus Type 1 '
1433	'AF528799.1'	1989	'SAA'	'Calibration of a Clock for VP1 Nucleotide Evolution in Poliovirus Type 1 '
1434	'HQ286309.1'	2004	'Egypt'	'The Picornaviruses Chapter 26: The poliovirus eradication initiative '
1435	'KC832572.1'	2001	'Egypt'	'Evolution of type 2 vaccine derived poliovirus lineages. Evidence for codon-specific positive selection at three distinct locations on capsid wall '
1436	'AF545174.1'	2001	'Egypt'	'Prolonged detection of indigenous wild polioviruses in sewage from communities in Egypt '
1437	'AM056055.1'	2002	'Gaza'	'Advanced environmental surveillance and molecular analyses indicate separate importations rather than endemic circulation of wild type 1 poliovirus in Gaza district in 2002 '
1438	'AM056056.1'	2002	'Gaza'	'Advanced environmental surveillance and molecular analyses indicate separate importations rather than endemic circulation of wild type 1 poliovirus in Gaza district in 2002 '
1439	'JQ906468.1'	2005	'Pakistan'	'Genetic relationships and epidemiological links between wild type 1 poliovirus isolates in Pakistan and Afghanistan '
1440	'JQ906469.1'	2005	'Pakistan'	'Genetic relationships and epidemiological links between wild type 1 poliovirus isolates in Pakistan and Afghanistan '
1441	'JQ906470.1'	2005	'Pakistan'	'Genetic relationships and epidemiological links between wild type 1 poliovirus isolates in Pakistan and Afghanistan '
1442	'JQ906471.1'	2005	'Pakistan'	'Genetic relationships and epidemiological links between wild type 1 poliovirus isolates in Pakistan and Afghanistan '
1443	'JQ906533.1'	2007	'Afghanistan'	'Genetic relationships and epidemiological links between wild type 1 poliovirus isolates in Pakistan and Afghanistan '
1444	'JQ906486.1'	2007	'Pakistan'	'Genetic relationships and epidemiological links between wild type 1 poliovirus isolates in Pakistan and Afghanistan '
1445	'JQ906479.1'	2006	'Pakistan'	'Genetic relationships and epidemiological links between wild type 1 poliovirus isolates in Pakistan and Afghanistan '
1446	'JQ906480.1'	2007	'Pakistan'	'Genetic relationships and epidemiological links between wild type 1 poliovirus isolates in Pakistan and Afghanistan '
1447	'JQ906481.1'	2007	'Pakistan'	'Genetic relationships and epidemiological links between wild type 1 poliovirus isolates in Pakistan and Afghanistan '
1448	'JQ906482.1'	2007	'Pakistan'	'Genetic relationships and epidemiological links between wild type 1 poliovirus isolates in Pakistan and Afghanistan '
1449	'JQ906483.1'	2007	'Pakistan'	'Genetic relationships and epidemiological links between wild type 1 poliovirus isolates in Pakistan and Afghanistan '
1450	'JQ906492.1'	2007	'Pakistan'	'Genetic relationships and epidemiological links between wild type 1 poliovirus isolates in Pakistan and Afghanistan '
1451	'JQ906532.1'	2007	'Afghanistan'	'Genetic relationships and epidemiological links between wild type 1 poliovirus isolates in Pakistan and Afghanistan '
1452	'JQ906472.1'	2006	'Pakistan'	'Genetic relationships and epidemiological links between wild type 1 poliovirus isolates in Pakistan and Afghanistan '
1453	'JQ906475.1'	2006	'Pakistan'	'Genetic relationships and epidemiological links between wild type 1 poliovirus isolates in Pakistan and Afghanistan '
1454	'JQ906476.1'	2006	'Pakistan'	'Genetic relationships and epidemiological links between wild type 1 poliovirus isolates in Pakistan and Afghanistan '
1455	'JQ906477.1'	2006	'Pakistan'	'Genetic relationships and epidemiological links between wild type 1 poliovirus isolates in Pakistan and Afghanistan '
1456	'JQ906478.1'	2006	'Pakistan'	'Genetic relationships and epidemiological links between wild type 1 poliovirus isolates in Pakistan and Afghanistan '
1457	'JQ906485.1'	2006	'Pakistan'	'Genetic relationships and epidemiological links between wild type 1 poliovirus isolates in Pakistan and Afghanistan '
1458	'JQ906474.1'	2006	'Pakistan'	'Genetic relationships and epidemiological links between wild type 1 poliovirus isolates in Pakistan and Afghanistan '
1459	'JQ906473.1'	2006	'Pakistan'	'Genetic relationships and epidemiological links between wild type 1 poliovirus isolates in Pakistan and Afghanistan '
1460	'JQ906493.1'	2005	'Afghanistan'	'Genetic relationships and epidemiological links between wild type 1 poliovirus isolates in Pakistan and Afghanistan '
1461	'JQ906494.1'	2005	'Afghanistan'	'Genetic relationships and epidemiological links between wild type 1 poliovirus isolates in Pakistan and Afghanistan '
1462	'JQ906487.1'	2005	'Pakistan'	'Genetic relationships and epidemiological links between wild type 1 poliovirus isolates in Pakistan and Afghanistan '
1463	'JQ906489.1'	2005	'Pakistan'	'Genetic relationships and epidemiological links between wild type 1 poliovirus isolates in Pakistan and Afghanistan '
1464	'JQ906490.1'	2005	'Pakistan'	'Genetic relationships and epidemiological links between wild type 1 poliovirus isolates in Pakistan and Afghanistan '
1465	'JQ906491.1'	2005	'Pakistan'	'Genetic relationships and epidemiological links between wild type 1 poliovirus isolates in Pakistan and Afghanistan '
1466	'JQ906484.1'	2007	'Pakistan'	'Genetic relationships and epidemiological links between wild type 1 poliovirus isolates in Pakistan and Afghanistan '
1467	'JQ906488.1'	2005	'Pakistan'	'Genetic relationships and epidemiological links between wild type 1 poliovirus isolates in Pakistan and Afghanistan '
1468	'HQ286312.1'	2000	'Iraq'	'The Picornaviruses Chapter 26: The poliovirus eradication initiative '
1469	'HQ286315.1'	1989	'SouthAfrica'	'The Picornaviruses Chapter 26: The poliovirus eradication initiative '
1470	'AF528770.1'	1971	'Ecuador'	'Calibration of a Clock for VP1 Nucleotide Evolution in Poliovirus Type 1 '
1471	'AF528775.1'	1977	'Venezuela'	'Calibration of a Clock for VP1 Nucleotide Evolution in Poliovirus Type 1 '
1472	'KF537633.1'	1988	'Brazil'	'Complete genome sequence of the last representative genotype of wild indigenous poliovirus type 1, which circulated in Brazil '
1473	'JF838278.2'	2010	'RC'	'Robustness against serum neutralization of a poliovirus type 1 from a lethal epidemic of poliomyelitis in the Republic of Congo in 2010'
1474	'KC880365.1'	2010	'Russia'	'The 2010 Outbreak of Poliomyelitis in Tajikistan: the Nature and Some Lessons '
1475	'KC880372.1'	2010	'Tajikistan'	'The 2010 Outbreak of Poliomyelitis in Tajikistan: the Nature and Some Lessons '
1476	'KC880373.1'	2010	'Russia'	'The 2010 Outbreak of Poliomyelitis in Tajikistan: the Nature and Some Lessons '
1477	'KC880374.1'	2010	'Turkmenistan'	'The 2010 Outbreak of Poliomyelitis in Tajikistan: the Nature and Some Lessons '
1478	'KC880379.1'	2010	'Tajikistan'	'The 2010 Outbreak of Poliomyelitis in Tajikistan: the Nature and Some Lessons '
1479	'KC880366.1'	2010	'Tajikistan'	'The 2010 Outbreak of Poliomyelitis in Tajikistan: the Nature and Some Lessons '
1480	'KC880367.1'	2010	'Tajikistan'	'The 2010 Outbreak of Poliomyelitis in Tajikistan: the Nature and Some Lessons '
1481	'KC880380.1'	2010	'Russia'	'The 2010 Outbreak of Poliomyelitis in Tajikistan: the Nature and Some Lessons '
1482	'KC880371.1'	2010	'Kazakhstan'	'The 2010 Outbreak of Poliomyelitis in Tajikistan: the Nature and Some Lessons '
1483	'KC880368.1'	2010	'Tajikistan'	'The 2010 Outbreak of Poliomyelitis in Tajikistan: the Nature and Some Lessons '
1484	'KC880369.1'	2010	'Tajikistan'	'The 2010 Outbreak of Poliomyelitis in Tajikistan: the Nature and Some Lessons '
1485	'KC880376.1'	2010	'Tajikistan'	'The 2010 Outbreak of Poliomyelitis in Tajikistan: the Nature and Some Lessons '
1486	'KC880377.1'	2010	'Tajikistan'	'The 2010 Outbreak of Poliomyelitis in Tajikistan: the Nature and Some Lessons '
1487	'KC880381.1'	2010	'Tajikistan'	'The 2010 Outbreak of Poliomyelitis in Tajikistan: the Nature and Some Lessons '
1488	'KC880382.1'	2010	'Russia'	'The 2010 Outbreak of Poliomyelitis in Tajikistan: the Nature and Some Lessons '
1489	'KC880378.1'	2010	'Russia'	'The 2010 Outbreak of Poliomyelitis in Tajikistan: the Nature and Some Lessons '
1490	'JF313104.1'	2009	'Pakistan'	'Poliovirus reference strains'
1491	'AF111984.2'	1989	'China'	'Direct Submission'
1492	'JN812608.1'	1988	'Brazil'	'Phylogenetic study of wild poliovirus that circulated in pre-eradication era in Brazil '
1493	'JN812610.1'	1988	'Brazil'	'Phylogenetic study of wild poliovirus that circulated in pre-eradication era in Brazil '
1494	'JN812609.1'	1988	'Brazil'	'Phylogenetic study of wild poliovirus that circulated in pre-eradication era in Brazil '
1495	'JN812616.1'	1988	'Brazil'	'Phylogenetic study of wild poliovirus that circulated in pre-eradication era in Brazil '
1496	'JN812617.1'	1988	'Brazil'	'Phylogenetic study of wild poliovirus that circulated in pre-eradication era in Brazil '
1497	'JN812618.1'	1988	'Brazil'	'Phylogenetic study of wild poliovirus that circulated in pre-eradication era in Brazil '
1498	'JN812619.1'	1988	'Brazil'	'Phylogenetic study of wild poliovirus that circulated in pre-eradication era in Brazil '
1499	'JN812621.1'	1988	'Brazil'	'Phylogenetic study of wild poliovirus that circulated in pre-eradication era in Brazil '
1500	'JN812630.1'	1981	'Brazil'	'Phylogenetic study of wild poliovirus that circulated in pre-eradication era in Brazil '
1501	'JN812633.1'	1984	'Brazil'	'Phylogenetic study of wild poliovirus that circulated in pre-eradication era in Brazil '
1502	'JN812634.1'	1988	'Brazil'	'Phylogenetic study of wild poliovirus that circulated in pre-eradication era in Brazil '
1503	'JN812635.1'	1988	'Brazil'	'Phylogenetic study of wild poliovirus that circulated in pre-eradication era in Brazil '
1504	'JN812636.1'	1988	'Brazil'	'Phylogenetic study of wild poliovirus that circulated in pre-eradication era in Brazil '
1505	'JN812626.1'	1986	'Brazil'	'Phylogenetic study of wild poliovirus that circulated in pre-eradication era in Brazil '
1506	'JN812631.1'	1982	'Brazil'	'Phylogenetic study of wild poliovirus that circulated in pre-eradication era in Brazil '
1507	'JN812627.1'	1983	'Brazil'	'Phylogenetic study of wild poliovirus that circulated in pre-eradication era in Brazil '
1508	'JN812629.1'	1981	'Brazil'	'Phylogenetic study of wild poliovirus that circulated in pre-eradication era in Brazil '
1509	'JN812620.1'	1988	'Brazil'	'Phylogenetic study of wild poliovirus that circulated in pre-eradication era in Brazil '
1510	'JN812622.1'	1988	'Brazil'	'Phylogenetic study of wild poliovirus that circulated in pre-eradication era in Brazil '
1511	'JN812623.1'	1988	'Brazil'	'Phylogenetic study of wild poliovirus that circulated in pre-eradication era in Brazil '
1512	'JN812624.1'	1988	'Brazil'	'Phylogenetic study of wild poliovirus that circulated in pre-eradication era in Brazil '
1513	'JN812625.1'	1988	'Brazil'	'Phylogenetic study of wild poliovirus that circulated in pre-eradication era in Brazil '
1514	'JN812637.1'	1985	'Brazil'	'Phylogenetic study of wild poliovirus that circulated in pre-eradication era in Brazil '
1515	'JN812632.1'	1982	'Brazil'	'Phylogenetic study of wild poliovirus that circulated in pre-eradication era in Brazil '
1516	'JN812611.1'	1988	'Brazil'	'Phylogenetic study of wild poliovirus that circulated in pre-eradication era in Brazil '
1517	'JN812612.1'	1982	'Brazil'	'Phylogenetic study of wild poliovirus that circulated in pre-eradication era in Brazil '
1518	'JN812615.1'	1982	'Brazil'	'Phylogenetic study of wild poliovirus that circulated in pre-eradication era in Brazil '
1519	'JN812614.1'	1982	'Brazil'	'Phylogenetic study of wild poliovirus that circulated in pre-eradication era in Brazil '
1520	'JN812613.1'	1982	'Brazil'	'Phylogenetic study of wild poliovirus that circulated in pre-eradication era in Brazil '
1521	'AF528784.1'	1982	'DOR'	'Calibration of a Clock for VP1 Nucleotide Evolution in Poliovirus Type 1 '
1522	'JN812628.1'	1981	'Brazil'	'Phylogenetic study of wild poliovirus that circulated in pre-eradication era in Brazil '
1523	'AF528768.1'	1963	'Guyana'	'Calibration of a Clock for VP1 Nucleotide Evolution in Poliovirus Type 1 '
1524	'AF528783.1'	1982	'Argentina'	'Calibration of a Clock for VP1 Nucleotide Evolution in Poliovirus Type 1 '
1525	'HQ286310.1'	1987	'Guatemala'	'The Picornaviruses Chapter 26: The poliovirus eradication initiative '
1526	'AF528791.1'	1987	'Guatemala'	'Calibration of a Clock for VP1 Nucleotide Evolution in Poliovirus Type 1 '
1527	'AF528777.1'	1979	'USA'	'Calibration of a Clock for VP1 Nucleotide Evolution in Poliovirus Type 1 '
1528	'AF528789.1'	1986	'Mexico'	'Calibration of a Clock for VP1 Nucleotide Evolution in Poliovirus Type 1 '
1529	'AF528772.1'	1977	'Nicaragua'	'Calibration of a Clock for VP1 Nucleotide Evolution in Poliovirus Type 1 '
1530	'AY618437.1'	1998	'Chad'	'Molecular epidemiology of wild poliovirus type 1 circulation in West and Central Africa, from 1997 to 1999, using genotyping with a restriction fragment length polymorphism assay '
1531	'KJ502345.1'	2011	'DRC'	'Importation and re-establishment of wild poliovirus circulation in the Democratic Republic of Congo from 2006 to 2011 '
1532	'KJ013488.1'	2013	'Israel'	'Molecular Epidemiology of Silent Introduction and Sustained Transmission of Wild Poliovirus Type 1, Israel, 2013 '
1533	'KJ155485.1'	2012	'Israel'	'Molecular epidemiology of silent introduction and sustained transmission of wild poliovirus type 1, Israel, 2013 '
1534	'JQ906444.1'	2005	'Pakistan'	'Genetic relationships and epidemiological links between wild type 1 poliovirus isolates in Pakistan and Afghanistan '
1535	'JQ906428.1'	2005	'Pakistan'	'Genetic relationships and epidemiological links between wild type 1 poliovirus isolates in Pakistan and Afghanistan '
1536	'JN393061.1'	2003	'Ghana'	'Interruption of poliovirus transmission in Ghana: molecular epidemiology of wild-type 1 poliovirus isolated from 1995 to 2008'
1537	'JQ228554.1'	1991	'GazaStrip'	'Bioterrorism and surveillance for infectious diseases - lessons from poliovirus and enteric virus surveillance '
1538	'JN812638.1'	1986	'Brazil'	'Phylogenetic study of wild poliovirus that circulated in pre-eradication era in Brazil '
1539	'KC880370.1'	2010	'Russia'	'The 2010 Outbreak of Poliomyelitis in Tajikistan: the Nature and Some Lessons '
1540	'KC880375.1'	2010	'Tajikistan'	'The 2010 Outbreak of Poliomyelitis in Tajikistan: the Nature and Some Lessons '
1541	'DQ411568.1'	0	'NA'	'Genetic drift of poliovirus type 1 during 51 months of prolonged intestinal replication in an immunodeficient patient '
1542	'DQ411566.1'	0	'NA'	'Genetic drift of poliovirus type 1 during 51 months of prolonged intestinal replication in an immunodeficient patient '
1543	'DQ411567.1'	0	'NA'	'Genetic drift of poliovirus type 1 during 51 months of prolonged intestinal replication in an immunodeficient patient '
1544	'DQ411569.1'	0	'NA'	'Genetic drift of poliovirus type 1 during 51 months of prolonged intestinal replication in an immunodeficient patient '
1545	'AF111961.2'	1992	'China'	'Serial recombination during circulation of type 1 wild-vaccine recombinant polioviruses in China '
1546	'AF111983.3'	1991	'China'	'Serial recombination during circulation of type 1 wild-vaccine recombinant polioviruses in China '
1547	'AY278553.1'	1965	'Bar'	'Retrospective analysis of a local cessation of vaccination against poliomyelitis: a possible scenario for the future '
1548	'AJ007966.2'	1996	'Albania'	'Antigenic and molecular characterization of wild type 1 poliovirus causing outbreaks of poliomyelitis in Albania and neighboring countries in 1996 '
1549	'AJ007968.2'	1996	'Albania'	'Antigenic and molecular characterization of wild type 1 poliovirus causing outbreaks of poliomyelitis in Albania and neighboring countries in 1996 '
1550	'AY056691.1'	1996	'Albania'	'Investigation of the presence of recombinant polioviruses in the hit population in Albania during the 1996 outbreak '
1551	'AY056692.1'	1996	'Albania'	'Investigation of the presence of recombinant polioviruses in the hit population in Albania during the 1996 outbreak '
1552	'AY056697.1'	1996	'Albania'	'Investigation of the presence of recombinant polioviruses in the hit population in Albania during the 1996 outbreak '
1553	'AY056700.1'	1996	'Albania'	'Investigation of the presence of recombinant polioviruses in the hit population in Albania during the 1996 outbreak '
1554	'AJ007967.2'	1996	'Albania'	'Antigenic and molecular characterization of wild type 1 poliovirus causing outbreaks of poliomyelitis in Albania and neighboring countries in 1996 '
1555	'AJ007969.2'	1996	'Albania'	'Antigenic and molecular characterization of wild type 1 poliovirus causing outbreaks of poliomyelitis in Albania and neighboring countries in 1996 '
1556	'AY056693.1'	1996	'Albania'	'Investigation of the presence of recombinant polioviruses in the hit population in Albania during the 1996 outbreak '
1557	'AY056699.1'	1996	'Albania'	'Investigation of the presence of recombinant polioviruses in the hit population in Albania during the 1996 outbreak '
1558	'AY056703.2'	1996	'Albania'	'Investigation of the presence of recombinant polioviruses in the hit population in Albania during the 1996 outbreak '
1559	'AY056701.1'	1996	'Albania'	'Investigation of the presence of recombinant polioviruses in the hit population in Albania during the 1996 outbreak '
1560	'AY056702.1'	1996	'Albania'	'Investigation of the presence of recombinant polioviruses in the hit population in Albania during the 1996 outbreak '
